# Supplementary material for: Evolution based on domain combinations: the case of glutaredoxins
Source: BMC Evol Biol. 2009 Mar 25;9:66. doi: 10.1186/1471-2148-9-66 (PMC2679010; doi:10.1186/1471-2148-9-66)
Supplement: Additional File 5 — Sequences of GRX domains from multidomain proteins. UNIPROT links to the GRX sequences from multidomain proteins, together with protein and DNA alignments and links to other sequences that have over 90% sequence identity. [file 1471-2148-9-66-S5.fas]

>A9CFB6_AGRT5_Glutaredoxin...
---------------------------------------MTLSCVLPHVCEALNNMAPVTIYTRDFCGYCARAKALLDMK-GVDYAEYNATTTPEYRQEMIEKS---GGTTFPQIFINGQ------HVGGCDDLHALERA--GKLDAMLAG----------------------------
>A8MJH2_ALKOO_Glutaredoxin...
-------------------------------------------------------MKNITIYTKNYCPYCKKAVSLLSSK-GVDFKEVDVTHDSKAFEDVMAKTG---WDTVPQVFVDEE------FLGGCDDIHALDRQ--GILDKKLGLK---------------------------
>Q16D29_ROSDO_Glutaredoxin...
-------------------------------------------------------MKNVEIYTSPLCGFCHAAKRLLSQK-GIDFAEVDVLADPDRKPEMVQRAK--GSRTVPQIFVGDV------HVGGCDDLYALERA--GKLDQLLAA----------------------------
>Q5P9T8_ANAMM_Glutaredoxin...
-------------------------------------------------------MREVLIYTKVPCPYCTRAKALFNKKNVPFKEIDITDN---PEAMREMVERS-GRRTVPQIFIDGK------SIGGCDDLYALYES--GELEL--------------------------------
>Q2GFD6_EHRCR_Glutaredoxin...
-------------------------------------------------------MIKVKIYTKDFCPYCTKAKALFNKKNIPFEEIDITGN---NSLLEQMIQQSNGMKTVPQIFINDQ------HIGGCDDLYKLYES--GKLEL--------------------------------
>Q40IH3_EHRCH_Glutaredoxin...
-------------------------------------------------------MIKVKIYTKDFCPYCTKAKALFNKKNIPFEEIDITGN---NSLLEQMIQQSNGMKTVPQIFINDQ------HIGGCDDLYKLYES--GKLEL--------------------------------
>Q3ICP5_PSEHT_Glutaredoxin...
-------------------------------------------------------MTKIEIYSKSYCPYCKRAKATLTRLGLDFEEFEITDS----EKLTKEMQQRSGRKTVPQIFINSQ------HIGGGDDFHHALNS--GSLADLIGDHV--------------------------
>Q5WUE2_LEGPL_Putative_unc...
-------------------------------------------------------MNEVILYTTGYCPYCIKAKELLDRK-KVIYTEIRVDLKPELREEMIQKSG---RRTVPQIFINGQ------AIGGCDDLYALEAQ--GTLNELLKK----------------------------
>Q5ZT58_LEGPH_Glutaredoxin...
-------------------------------------------------------MNEVILYTTGYCPYCIKAKELLDRK-KVIYTEIRVDLQPELREEMIQKSG---RRTVPQIFINGQ------AIGGCDDLYALEAQ--GTLNELLKK----------------------------
>Q5X2Y2_LEGPA_Putative_unc...
-------------------------------------------------------MNEVILYTTGYCPYCIKAKELLDRK-KVIYTEIRVDLQPELREEMIQKSG---RRTVPQIFINGQ------AIGGCDDLYALEAQ--GTLNELLKK----------------------------
>Q2NQW4_SODGM_Glutaredoxin...
-------------------------------------------------------MANIKIYTKATCPYCHRAKALITRK-GVPFQEIPIDGDVDLREEMIKRSG---RTTVPQIFIDGK------HVGGCDDLHALDAR--GGLDPLLK-----------------------------
>Q0BUK7_GRABC_Glutaredoxin...
---------------------------------------------------------MIEIYTQPYCPYCSRALALLERK-QVPFKEIQALPGSPARAEARQRSGG--RTSVPQIFIGGR------HIGGCDDMMALEAA--GELDPLLQAA---------------------------
>A5IEA5_LEGPC_Glutaredoxin...
-------------------------------------------------------MNEVILYTTGYCPYCIKAKELLDRK-KVIYTEIRVDLQPELREEMIQKSG---RRTVPQIFINGQ------AIGGCDDLYALEAQ--GTLNELLKK----------------------------
>Q3YQX0_EHRCJ_Glutaredoxin...
-------------------------------------------------------MTKVIIYTKDPCPYCTKAKALFNKKNILFKEIDVTNN---STLLEEMIQKSNGMRTLPQIFINDQ------HIGGCDDLYRLYES--GKLEL--------------------------------
>A3SWN2_9RHOB_Glutaredoxin...
------------------------------------------------------MTAKVTLYTKDYCPHCKAAKALLKSK-GIIFENYEVSTDPLLRAEMIARSG--GRRTVPQIFIGEF------HVGGNSDLVALNAA--GNLDPLLGLGEPA------------------------
>Q8D579_VIBVU_Glutaredoxin...
-------------------------------------------------------MPKIEIYTKSYCPHCKAAKQTLASMGLVYREIEVSDD----QALFNEMLNRSQRRTVPQIFVGDV------HVGGNQDLITAIRK--GRFEKILRSQAIRH-----------------------
>Q7MC26_VIBVY_Glutaredoxin...
-------------------------------------------------------MPKIEIYTKSYCPHCKAAKQTLASMGLVYREIEVSDD----QALFNEMLNRSQRRTVPQIFVGDV------HVGGNQDLITAIRK--GRFEKILRSQAIRH-----------------------
>Q2L0A8_BORA1_Glutaredoxin...
-------------------------------------------------------MQKVVMYSKDYCPYCARAEALLRQRGVTEIEKIQIDRDPAQRDVMIERT---GRRTVPQIYIGDT------HVGGCDDLQALDRS--GGLLPLLNG----------------------------
>A9FG74_SORC5_Glutaredoxin...
---------------------------------------------------MPMQAAEVTIYVTDYCPYCAMAKRLLTQKQARFTEINVENRDD-LRAWLVKASG---QRTVPQIFINGA------SIGGFSDLSALDKE--GGLDPRLGEAPSADAPPMPR-----------------
>Q7WQN4_BORBR_Glutaredoxin...
--------------------------------------------MPAIPSPPGATMQKVVMYSKDYCPYCARAQALLKQRGVADLEIIRIDQDPSQRDIMIERT---GRRTVPQIFIGET------HVGGSDDLQALDRS--GGLLPLLNGG---------------------------
>Q7W1Q8_BORPA_Glutaredoxin...
--------------------------------------------MPAIPSPPGATMQKVVMYSKDYCPYCARAQALLKQRGVADLEIIRIDQDPSQRDIMIERT---GRRTVPQIFIGET------HVGGSDDLQALDRS--GGLLPLLNGG---------------------------
>Q7VS45_BORPE_Glutaredoxin...
-------------------------------------------------------MQKVVMYSKDYCPYCARAQALLKQRGVADLEIIRIDQDPSQRDIMIERT---GRRTVPQIFIGET------HVGGSDDLQALDRS--GGLLPLLNGG---------------------------
>A8EXS7_RICCK_Glutaredoxin...
--------------------------------------------------MNKTILHTIIIYTLASCPYCIKAKALLDKKEVVYEEIEVSNFTQEEKEKLIKKAGG--SRTVPQIFINNI------HIGGNDDLQKLNEE--GRLDKLLEGQPKKTPPAAASV----------------
>A1B579_PARDP_Glutaredoxin...
------------------------------------------------------MMAKIEIYTTPTCPYCIAAKSLLQKK-GITYEETDVSCDPQLRIAMTQRAG--GRRTVPQIFIDGQ------HVGGSDDLHALEHR--GKLDGLLGLTA--------------------------
>Q2GIU9_ANAPZ_Glutaredoxin...
-------------------------------------------------------MRDVVIYTKVPCPYCTRAKALFNKKSIPFKEIDITND---PAAQLEMVERS-GRKTVPQIFIDGE------SIGGCDDLYELYES--GKLEL--------------------------------
>A3JMC3_9RHOB_Glutaredoxin...
-------------------------------------------------------MQQVEIYTTQLCGFCHRAKGLLKSK-GVSFTEYDVSRDAAKRQEMMQRAK--GGRTVPQIFIGGK------HVGGSDELAALERG--GKLDKILKG----------------------------
>Q5LWM3_SILPO_Glutaredoxin...
-------------------------------------------------------MKPVEIYTSPLCGYCHAAKRLLDQK-GIAFTEIDVLTNPKRKPEMIQRAG--GRRTVPQIFIDGQ------HVGGCDDLYALEQD--GKLDPMLASR---------------------------
>A9IFJ3_BORPD_Glutaredoxin...
-------------------------------------------------------MDKVVMYSKDYCPYCARAQALLKQRGVTDLEIIRIDQDPAQRDIMIERT---GRRTVPQIFIGER------HIGGCDDLMALDRA--GGLAPLLNG----------------------------
>Q5FGI2_EHRRG_Glutaredoxin...
---------------------------MTFIKFLYLLSSITMISTNTWLNIIGYAVTKVIIYTKDFCSYCTKAKALFNRKNIPFEEINITGN---STLKDEMIQKSNGMKTLPQIFINDV------HIGGCDDLYRLYES--GQLKL--------------------------------
>Q3KJH7_PSEPF_Glutaredoxin...
-------------------------------------------------------MSDVIVYSSDYCPYCSRAKYLLANK-GVAFEEIKVDGKPQVRAAMAQKAG---RTSVPQIWIGDT------HVGGCDDLYALERA--GKLDALLKA----------------------------
>Q2GE95_NEOSM_Glutaredoxin...
------------------------------------------------------MNHKVVIYVKEFCPYCSRAKELLDRKGVLYTVVDITND---PDLAVVMMERSGGRKTVPQVFINDV------CVGGFDDLNSLNES--GKLNELLFLNNQ-------------------------
>A5CD64_ORITB_Glutaredoxin...
-------------MKRILIIVILPIILSYFIIEKTGILEYMKKSDLQDEDFMIYDDDNIYIYTKPTCPYCLNAKSLLNQKSVSFKEIDISNN--QQLHEKLKQATS--QTTVPYIFIYGQ------FIGGYMQLQDLDNT--DKLDELLAQK---------------------------
>Q1NCC7_9SPHN_Glutaredoxin...
-------------------------------------------------------MAKVEIYTKAWCGYCARAKALLGDK-GVAFDEYDISMGGPTRDEMLKRAP--GQTTVPQIFIDGQ------HIGGSDDLAALNRA--GKLDAMLGQ----------------------------
>Q88CX6_PSEPK_Glutaredoxin...
-------------------------------------------------------MKPVIVYSSDYCPYCMRAKYLLESK-GVAFEEIKVDGKPQVRAEMSQKAG---RTSVPQIWIGST------HVGGCDDLYALERA--GKLDALLAA----------------------------
>Q1IG60_PSEE4_Glutaredoxin...
-------------------------------------------------------MKPVIVYSSDYCPYCMRAKYLLESK-GVAFEEIKVDGKPQVRAEMSQKAG---RTSVPQIWIGST------HVGGCDDLYALERA--GKLDALLAA----------------------------
>B0KN09_PSEPG_Glutaredoxin...
-------------------------------------------------------MKPVIVYSSDYCPYCMRAKYLLESK-GVAFEEVKVDGKPQVRAEMSQKAG---RTSVPQIWIGST------HVGGCDDLYALERA--GKLDALLAA----------------------------
>A6G1Q6_9DELT_Glutaredoxin...
---------------------------------------------MGTFPLPDAIDKDVVIYLTPWCPYCMAARRLLDTR-KVSYEVVDVTGNAAARTWMRQNTG---QSTVPQIFIKGE------SIGGFDELSTLDQR--GGLREMLA-----------------------------
>A5WA87_PSEP1_Glutaredoxin...
-------------------------------------------------------MKPVIVYSSDYCPYCMRAKYLLESK-GVAFEEIKVDGKPQVRAEMSQKAG---RTSVPQIWIGST------HVGGCDDLYALERA--GKLDALLAA----------------------------
>A5FYM2_ACICJ_Glutaredoxin...
-------------------------------------------------------MPTVEIYTQAFCPYCSRAVRLMREK-GVPFTEIDAPRGSAARREAIERSGG--STTVPQIFIDGQ------SIGGCDELLELERT--GRLDPLLAA----------------------------
>A0YA28_9GAMM_Glutaredoxin...
-------------------------------------------------------MADVQIYTTRFCPFCIRAKQLLDKK-NVPYNEISVDGRPELRSEMNSRSG---RHTVPQIWIGDQ------HIGGNDELWALDRN--GNLDDLLGA----------------------------
>Q5HA67_EHRRW_Putative_glu...
-----------------------------------------MISTNTWLNIIGYAVTKVIIYTKDFCSYCTKAKALFNRKNIPFEEINITGN---STLKDEMIQKSNGMKTLPQIFINDV------HIGGCDDLYRLYES--GQLKL--------------------------------
>A9HJ33_GLUDA_Glutaredoxin...
---------------------------------------------MITGRYSRIRMPRIEIYTQPGCPYCVRALRLLEQK-GTAFTEIRALHGTAERAEARERSGG--RTTVPQIFIDGR------HIGGCDDIMALDRA--GKLDPLLHAA---------------------------
>A6FDX8_9GAMM_Putative_per...
------------------------------------------------MAPEYKVQESITVFTKPGCPFCAKAKQTLIDQGLNYEEVVLGKDATTVSLRAVTGQS--------TVPQIFIGG---KHIGGSEELETHFA----------------------------------------
>Q0EVS6_9PROT_Glutaredoxin...
-------------------------------------------------------MNKVEVYSGDFCPYCVRAKSLLKKK-GVDFTEYNVQKESDKRIEMLDRSN--GARTIPQIFINDR------HVGGCDELYALEKR--GELDSWLNA----------------------------
>A9M8L2_BRUC2_Glutaredoxin...
-------------------------------------------------------MVDVIIYTRPGCPYCARAKALLARK-GAEFNEIDASATPELRAEMQERS---GRNTFPQIFIGSV------HVGGCDDLYALEDE--GKLESLLKTGKLI------------------------
>Q8YJA2_BRUME_GLUTAREDOXIN...
---------------------------------------------------MEFLMVDVIIYTRPGCPYCARAKALLARK-GAEFNEIDASATPELRAEMQERS---GRNTFPQIFIGSV------HVGGCDDLYALEDE--GKLDSLLKTGKLI------------------------
>Q8FYJ6_BRUSU_Glutaredoxin...
-------------------------------------------------------MVDVIIYTRPGCPYCARAKALLARK-GAEFNEIDASATPELRAEMQERS---GRNTFPQIFIGSV------HVGGCDDLYALEDE--GKLDSLLKTGKLI------------------------
>Q6G5J5_BARHE_Glutaredoxin...
-------------------------------------------------------MKEIILYTRPNCPYCKRARDLLDKK-GVKYTDIDASTS--LRQEMVQRAN--GRNTFPQIFIGDY------HVGGCDDLYALENK--GKLDSLLQDVH--------------------------
>Q57B16_BRUAB_GrxC_glutare...
-------------------------------------------------------MVDVIIYTRPGCPYCARAKALLARK-GAEFNEIDASATPELRAEMQERS---GRNTFPQIFIGSV------HVGGCDDLYALEDE--GKLDSLLKTGKLI------------------------
>Q2YLN2_BRUA2_Glutaredoxin...
-------------------------------------------------------MVDVIIYTRPGCPYCARAKALLARK-GAEFNEIDASATPELRAEMQERS---GRNTFPQIFIGSV------HVGGCDDLYALEDE--GKLDSLLKTGKLI------------------------
>Q1D2S0_MYXXD_Glutaredoxin...
-------------------------------------------------------MKPVKIFTTTYCGFCVRAKDLLKRKGVDFEEVDVTGDDD-LRAKLVEMSG--GQRTVPQIFIGDT------HVGGYSDLSRLDTE--GRLEPMLQA----------------------------
>Q090J7_STIAU_Glutaredoxin...
-------------------------------------------------------MKPVKIYTTTYCGFCVRAKDLLKRKGVNYEELDVTGNDE-MRARLVEMSG--GQRTVPQIFIGDT------HVGGYTDLAQLDRD--GQLEPMLQG----------------------------
>B0CID0_BRUSI_Glutaredoxin...
-------------------------------------------------------MVDVIIYTRPGCPYCARAKALLARK-GAEFNEIDASATPELRAEMQERS---GRNTFPQIFIGSV------HVGGCDDLYALEDE--GKLDSLLKTGKLI------------------------
>A5VSK7_BRUO2_Glutaredoxin...
-------------------------------------------------------MVDVIIYTRPGCPYCARAKALLARK-GAEFNEIDASATPELRAEMQERS---GRNTFPQIFIGSV------HVGGCDDLYALEDE--GKLDSLLKTGKLI------------------------
>A0Y781_9GAMM_Glutaredoxin...
-------------------------------------------------------MSNVVLYTKAYCPFCQRAMALLKSK-GVEFTNFDIGVQPELRDEMITKAG--GASTVPQIFINDE------HIGGCDDMMAIEAQ--GKLDAKLNA----------------------------
>Q2G6S1_NOVAD_Glutaredoxin...
----------------------------------------------------MPNMPKVEMYTKWGCPYCFRAKQLLDGK-GVSYEEIDVTMGGPKKTEMLERAP--GHTTVPSIFIDGL------HVGGSDDLAALNAQ--GKLDMMLGL----------------------------
>A4C7A3_9GAMM_Glutaredoxin...
------------------------------------------------------MAATVVIYTKDYCPYCIRAKALLSSK-GVPFTEFDIGKQPELRDEMVAKAN--GGYTVPQIFIGDQ------HIGGCDDMMALDSQ--GKLDTLLK-----------------------------
>A4A8S4_9GAMM_Glutaredoxin...
------------------------------------------------------------MYTTRFCPYCVAAKRLLDAK-GVSYEDIPVDGDAQLRKKMTELAG---QRTVPQIWIGES------HVGGYTDLAALEQR--GLLDGLLSGGPQS------------------------
>Q4ZLR2_PSEU2_Glutaredoxin...
-------------------------------------------------------MAQVIVYSSDYCPYCIRAKQLLQSK-SVAFEEIRVDGKPQLRAEMTQKAG---RTSVPQIWIGST------HVGGCDDLFALERA--GKLDALLA-----------------------------
>Q4KJR6_PSEF5_Glutaredoxin...
-------------------------------------------------------MSKVIVYSSDYCPYCSRAKHLLASK-GVAFEEIKVDGKPQVRAEMAQKAG---RTSVPQIWIGAT------HVGGCDDLFALERA--GKLDALLAA----------------------------
>Q93TF5_PSEFL_Glutaredoxin...
-------------------------------------------------------MSHVVVYSSDYCPYCSRAKFLLQNK-GVAFEEIKVDGKPQLRAQMAQKAG---RTSVPQIWIGST------HVGGCDDLFALERA--GKLDALLKA----------------------------
>Q4EAC5_9RICK_Glutaredoxin...
-------------------------------------------------------MKNVVIYVKKGCPYCIRAKDLLDKK-GVKYEEIDVLKNSDLFNDIKSKYN---VRTVPQIFINDK------HIGGCDKLMDLEKE--GKLDDMLNNNDNHTDVTTYTNSNDECGECVIPHDDFM
>A8VEH5_9DELT_Glutaredoxin...
-----------------------------------------------------MSAPTITVYTKQNCPYCVRAKRLLEKKGVAFEEISVEGKDE-LRTWLAEKSG---QLTVPQIFAGER------SLGGFSDLDALEQR--GELDPILRGE---------------------------
>A7HB97_ANADF_Glutaredoxin...
-----------------------------------------------------MNAPKVTVYTKRSCPYCVRAKALLARKGVAFQEIDVEGDDA-LRSWLVERSG---QRTVPQVFVGDR------SLGGFMDVDALDRE--GRLDPILRGEAA-------------------------
>A5V3R0_SPHWW_Glutaredoxin...
----------------------------------------------------MDRMPKVEIYTKAFCPYCSRAKALLETK-GVGFEEYDISMGGPKRAEMIERAR--GGSTVPQIFIDDR------HIGGCDDMFALDRQ--GKLDPLLAA----------------------------
>Q2IJG1_ANADE_Glutaredoxin...
-----------------------------------------------------MSAPKITVYTKQNCPYCVRAKRLLEKKGVAFEEISVEGRDE-LRTWLSEKTG---QLTVPQIFAGER------SLGGFSDLDALEQR--GELDPILRGE---------------------------
>A4BE90_9GAMM_Glutaredoxin...
------------------------------------------------------MSADIRMYSSQWCPFCIQAKRLLESK-QVSFKEIIVDGDPTLRAQMMQESG---RHTVPQIWINGE------HIGGCDELYTLERN--QKLDSLLTEA---------------------------
>A3SKQ4_9RHOB_Glutaredoxin...
-------------------------------------------------------MKQVEIYTSPLCGFCHAAKRLLKEK-NVNFTEIDVLENPNRKPEMIQRAN--GGRTVPQIFVGDT------HVGGCDDLYALERA--GKLDALLAA----------------------------
>Q7QC85_ANOGA_AGAP002500-P...
-------MNVLTRNLAQTLFKYNGAGLIQAAARSFSAPALDGKEIEKLVSNNKVVVFMKGNPDAPRCGFSNAVVQILRMHSVKYDSHD-----VLQNEALRQGIKDFSNWPTIPQVFING-----EFVGGCDILLQMHQN--GELIDELKKAGIESALAKESEK---------------
>Q46HJ3_PROMT_Glutaredoxin...
----------------------------------------------MNRSIPDSGITTVEIYTWRFCPFCLRAKALLNEK-GVQFTEYSIDGDDGARTKMSERAG--GRRTVPQIFINGK------SIGGCDELYELERN--NELNELIGIRN--------------------------
>A2C008_PROM1_Glutaredoxin...
----------------------------------------------MNRSIPDSGITTVEIYTWRFCPFCLRAKALLNEK-GVQFTEYSIDGDDGARTKMSERAG--GRRTVPQIFINGK------SIGGCDELYELERN--NELNELIGIRN--------------------------
>Q83BI8_COXBU_Glutaredoxin...
-------------------------------------------------------MAKIEIYTTARCPYCVRAKALLDRK-GLDYMEIRIDEAPEKRDEMLSRSE--GRRTVPQIFINGR------GIGGFDELWELEQS--KKLDELLKT----------------------------
>A9ZJG9_COXBU_Glutaredoxin...
-------------------------------------------------------MAKIEIYTTARCPYCVRAKALLDRK-GLDYMEIRIDEAPEKRDEMLSRSE--GRRTVPQIFINGR------GIGGFDELWELEQS--KKLDELLKT----------------------------
>A9N958_COXBR_Glutaredoxin...
-------------------------------------------------------MAKIEIYTTARCPYCVRAKALLDRK-GLDYMEIRIDEAPEKRDEMLSRSE--GRRTVPQIFINGR------GIGGFDELWELEQS--KKLDELLKT----------------------------
>A9KF83_COXBN_Glutaredoxin...
-------------------------------------------------------MAKIEIYTTARCPYCVRAKALLDRK-GLDYMEIRIDEAPEKRDEMLSRSE--GRRTVPQIFINGR------GIGGFDELWELEQS--KKLDELLKT----------------------------
>Q7NYZ6_CHRVO_Glutaredoxin...
-------------------------------------------------------MKPVTMYTTAVCPYCVRAKQLLASKGVGGINEIRIDLDPDARDKMMALT---GRRTVPQIFIGDT------HVGGCDDLVALNQA--GKLDPLLAD----------------------------
>Q70P99_9DELT_Putative_unc...
------------------------------MSRRAVVRVLAQCLAWDEVREEAPSMSLVTLYTKKDCPYSRGAKALLNQMGIHYEDIDVTYDKR-RLLEMMERSN--GGISVPQIFIAGH------HIGGFSELTRLQQR--GDLTALLGGQEPAPSPS--------------------
>A8PKS1_9COXI_Glutaredoxin...
-------------------------------------------------------MQKVVIYTKPDCPYCADAKELFTKKGV-QFEEIQVDKNP-EKLQEMVKLS--NRRSVPQIFINNK------SIGGFEELSKLATS--GELDTLLKTE---------------------------
>Q7V3A4_PROMP_Glutaredoxin...
-------------------------------------------------------MSKVEIYTWRFCPFCIRAKSLLEKK-NITFTEHKIDGDDNARELMMERAN--GKRTVPQIFIDDK------SIGGCDELYELEKE--DKLDLLLN-----------------------------
>A6GLR6_9BURK_Glutaredoxin...
---------------------------------------------------MSTIQAPVRMYTSAVCPFCVRAERLLNERGVQNIEKIRVDLDPSQKEKMMAET---GRRTVPQIYIGST------HVGGCDDLFDLDRA--GKLLPLLGQPG--------------------------
>A2SDN8_METPP_Glutaredoxin...
-----------------------------------------------------MSSSTVKMFTTQVCPFCIRAKALLKQRGVEQIEEIRIDLDPAQRDAMMQAT---GRRTVPQIFIGDT------HVGGCDELIALDQR--GGLMPLLQQQSPA------------------------
>Q488D7_COLP3_Glutaredoxin...
-------------------------------------------------------MAKIEIYTRPGCGYCTHAKRLLTNK-GLDYVEYDVYENPMYIQELQQRTT---GRTYPQIFIEEL------SVGGFTELLENEQF--NLLKK--------------------------------
>Q3SG97_THIDA_Glutaredoxin...
-------------------------------------------------------MAKVVMYCTAVCPYCVAAERLLKSRGVAEIEKIRVDLDPSRMDEMIERSG--GRRTVPQVFIGDT------HVGGFDDTSALDAA--GELLPLLARD---------------------------
>Q2Y9Z5_NITMU_Glutaredoxin...
---------------------------------------------------MSEGSAKVLMYSTGFCPYCVMAERLLRARGVEEIEKIRVDLEPARRAEMMEKT---GRRTVPQIYIGDT------HVGGYDDLARLDRN--EGLAKLLAI----------------------------
>A8LNA5_DINSH_Glutaredoxin...
------------------------------------------------------MTRTITLYTKDYCPYCKAAKALLHRK-GARFTNHEITGKPALRAEMIQRAG--GLRTVPQIFIGGV------HVGGYDALTRLDAR--GELDGLLGLVRTA------------------------
>B0BWK1_RICRO_Glutaredoxin...
--------------------------------------------------MNKAILHTIIVYTLASCPYCIKAKALLDEKNVAYEEIELSNFTQEEKEKFIKKSGG--KKTVPQIFIDNM------HVGGCDALFDLEKE--GRLDKLLENQPKTTAPAAGA-----------------
>A8GR54_RICRS_Glutaredoxin...
--------------------------------------------------MNKAILHTIIVYTLASCPYCIKAKALLDEKNVAYEEIELSNFTQEEKEKFIKKSGG--KKTVPQIFIDNM------HVGGCDALFDLEKE--GRLDKLLENQPKTTAPAAGA-----------------
>A1TTW3_ACIAC_Glutaredoxin...
-------------------------------------------------------MQPVKMYTTAVCPYCIRAKQILKAKGVEQIEEIRVDLDPEARSHMMEVT---GRRTVPQIFIGDT------HVGGHDDLVALDGR--GGLMPLLGA----------------------------
>Q8YQH1_ANASP_Glutaredoxin...
------------------------------------------------------MAATVEIYTWRTCPFCIRAKNLLNNK-GVEFVEYSIDGDEEARDKMAQRAN--GRRSLPQIFINDR------HVGGCDDIHALERQ--GQLDELLASSTSL------------------------
>Q3MC29_ANAVT_Glutaredoxin...
------------------------------------------------------MAATVEIYTWRTCPFCIRAKNLLNNK-GVEFVEYSIDGDEEARDKMAQRAN--GRRSLPQIFINDR------HVGGCDDIHALERQ--GQLDELLAI----------------------------
>A0ZI20_NODSP_Glutaredoxin...
------------------------------------------------------MAANVEIYTWSTCPFCIRAKSLLKKK-GVDFTEYCIDGDEAERAKMSERAN--GRRSLPQIFINDY------HVGGCDDMHALESQ--GKLDELLASGA--------------------------
>Q0VM77_ALCBS_Glutaredoxin...
-------------------------------------------------------MARVELYTTSWCPFCVRAKQLLNSK-NVAFEDTDVDREPQQRAVMMQRGG---GRTVPQIFINDH------AVGGCDELFALERA--GALDALLGADQ--------------------------
>A8URC9_9AQUI_S-adenosylme...
---------------------------------------------------MSAQDRHVILLVSQWCPTCPHADALWRKLQEEYGFKYEVLDIATPEGRYWVNKLMVRSVPSSVVDGKLA------FVGVPEEGEARQVIEQGVQTG--------------------------------
>Q6F802_ACIAD_Glutaredoxin...
------------------------------------------------------MAANITIYSTTVCPYCIRAKQLLERKGVKYKEINLSNEAPEVRVELMQRTH---HRTVPQIFINDQ------FIGGFDQLYALERD--GKLDELLA-----------------------------
>B0V4V3_ACIBA_Glutaredoxin...
------------------------------------------------------MAANVIVYSTSVCPYCVRAKQLLERKGVAYKEVNLSVEAPEVRAELMQRTN---HRTVPQIFINDQ------FIGGFDQLYALERE--GKLDELLA-----------------------------
>A3M238_ACIBT_Glutaredoxin...
------------------------------------------------------MAANVIVYSTSVCPYCVRAKQLLERKGVAYKEVNLSVEAPEVRAELMQRTN---HRTVPQIFINDQ------FIGGFDQLYALERE--GKLDELLA-----------------------------
>B0CE55_ACAM1_Glutaredoxin...
------------------------------------------------------MTAKVEIYTWAACPFCIQAKQLLDSK-NINFTEYGIDGDEMARSEMAERAF--GRRSLPQIFINDE------HIGGCDDLYDLEGQ--GKLDPLLQT----------------------------
>A0YNQ4_9CYAN_Glutaredoxin...
------------------------------------------------------MAAQVEIYTWSTCPFCLRAKSLLKNK-GVDFTEYVIDGDEEARDKMAKRAN--GGRSVPQIFINDQ------HIGGCDDIHALDAQ--GKLDPLLA-----------------------------
>GLRX1_SHIFL_Glutaredoxin-...
--------------------------------------------------------MQTVIFGRSGCPYCVRAKDLAEKLSNERDDFQYQYVDIRAEGITKEDLQQKAGKPVETVPQIFVDQ---QHIGGYTDFAAWVKENLDA-----------------------------------
>GLRX1_ECOLI_Glutaredoxin-...
--------------------------------------------------------MQTVIFGRSGCPYCVRAKDLAEKLSNERDDFQYQYVDIRAEGITKEDLQQKAGKPVETVPQIFVDQ---QHIGGYTDFAAWVKENLDA-----------------------------------
>Q3Z3T5_SHISS_Glutaredoxin...
--------------------------------------------------------MQTVIFGRSGCPYCVRAKDLAEKLSNERDDFQYQYVDIRAEGITKEDLQQKAGKPVETVPQIFVDQ---QHIGGYTDFAAWVKENLDA-----------------------------------
>Q323Q2_SHIBS_GrxA_-_Shige...
--------------------------------------------------------MQTVIFGRSGCPYCVRAKDLAEKLSNERDDFQYQYVDIRAEGITKEDLQQKAGKPVETVPQIFVDQ---QHIGGYTDFAAWVKENLDA-----------------------------------
>Q0T8K6_SHIF8_Glutaredoxin...
--------------------------------------------------------MQTVIFGRSGCPYCVRAKDLAEKLSNERDDFQYQYVDIRAEGITKEDLQQKAGKPVETVPQIFVDQ---QHIGGYTDFAAWVKENLDA-----------------------------------
>A7ZJR7_ECO24_Glutaredoxin...
--------------------------------------------------------MQTVIFGRSGCPYCVRAKDLAEKLSNERDDFQYQYVDIRAEGITKEDLQQKAGKPVETVPQIFVDQ---QHIGGYTDFAAWVKENLDA-----------------------------------
>Q8X6S5_ECO57_Glutaredoxin...
--------------------------------------------------------MQTVIFGRPGCPYCVRAKDLAEKLSNERDDFQYQYVDIRAEGITKEDLQQKAGKPVETVPQIFVDQ---QHIGGYTDFAAWVKENLDA-----------------------------------
>Q8FJF3_ECOL6_Glutaredoxin...
---------------------------------------------------MRREIMQTVIFGRPGCPYCVRAKDLAEKLSNERDDFQYQYVDIRAEGITKEDLQQKAGKPVETVPQIFVDQ---QHIGGYTDFAAWVKENLDA-----------------------------------
>Q32IC7_SHIDS_Glutaredoxin...
--------------------------------------------------------MQTVIFGRPGCPYCVRAKDLAEKLSNERDDFQYQYVDIRAEGITKEDLQQKAGKPVETVPQIFVDQ---QHIGGYTDFAAWVKENLDA-----------------------------------
>Q0TJJ9_ECOL5_Glutaredoxin...
--------------------------------------------------------MQTVIFGRPGCPYCVRAKDLAEKLSNERDDFQYQYVDIRAEGITKEDLQQKAGKPVETVPQIFVDQ---QHIGGYTDFAAWVKENLDA-----------------------------------
>A1A988_ECOK1_Glutaredoxin...
---------------------------------------------------MRREIMQTVIFGRPGCPYCVRAKDLAEKLSNERDDFQYQYVDIRAEGITKEDLQQKAGKPVETVPQIFVDQ---QHIGGYTDFAAWAKENLDA-----------------------------------
>Q1RE76_ECOUT_Glutaredoxin...
---------------------------------------------------MRREIMQTVIFGRPGCPYCVRAKDLAEKLSNERDDFQYQYVDIRAEGITKEDLQQKAGKPVETVPQIFVDQ---QHIGGYTDFAAWAKENLDA-----------------------------------
>A7ZYF2_ECOHS_Glutaredoxin...
--------------------------------------------------------MQTVIFGRPGCPYCVRAKDLAEKLSNEHDDFQYHYVDIRAEGITKEDLQQKAGKPVETVPQIFVDQ---QHIGGYTDFAAWVKENLDA-----------------------------------
>A8AIR8_CITK8_Putative_unc...
-------------------------------------------------MSSRKKTMFTVIFGRPGCPYCVRAKELAEKLSTERDDFNYRYIDIHAEGITKADLEKTVGKPVETVPQIFVDQ---KHIGGYTDFEAWAKENLNLFA---------------------------------
>A9MIN3_SALAR_Putative_unc...
--------------------------------------------------------MFTVIFGRPGCPYCVRAKELAEKLSNERDDFNYRYIDIHAEGITKADLEKTVGKPVETVPQIFVDQ---KHIGGCTDFEAWAKENLNLFA---------------------------------
>GLRX1_SALTY_Glutaredoxin-...
--------------------------------------------------------MFTVIFGRPGCPYCVRAKELAEKLSKERDDFNYRYIDIHAEGITKADLEKTVGKPVETVPQIFVDQ---KHIGGCTDFEAWAKENLNLFA---------------------------------
>GLRX1_SALTI_Glutaredoxin-...
--------------------------------------------------------MFTVIFGRPGCPYCVRAKELAEKLSKERDDFNYRYIDIHAEGITKADLEKTVGKPVETVPQIFVDQ---KHIGGCTDFEAWAKENLNLFA---------------------------------
>Q5PGP0_SALPA_Glutaredoxin...
--------------------------------------------------------MFTVIFGRPGCPYCVRAKELAEKLSKERDDFNYRYIDIHAEGITKADLEKTVGKPVETVPQIFVDQ---KHIGGCTDFEAWAKENLNLFA---------------------------------
>Q57R89_SALCH_Glutaredoxin...
--------------------------------------------------------MFTVIFGRPGCPYCVRAKELAEKLSKERDDFNYRYIDIHAEGITKADLEKTVGKPVETVPQIFVDQ---KHIGGCTDFEAWAKENLNLFA---------------------------------
>A9MSN2_SALPB_Putative_unc...
--------------------------------------------------------MFTVIFGRPGCPYCVRAKELAEKLSKERDDFNYRYIDIHAEGITKADLEKTVGKPVETVPQIFVDQ---KHIGGCTDFEAWAKENLNLFA---------------------------------
>A6T6U5_KLEP7_Glutaredoxin...
--------------------------------------------------------MFTVIFGRPGCPYCVRAKELAEKLTNERDDFNYRYVDIHAEGISKADLEKTVGKPVETVPQIFVDQ---KHIGGCTDFEAWAKENLGLFA---------------------------------
>Q6LPH3_PHOPR_Putative_glu...
---------------------------------------------------MRRDIMFVVIFGRPGCPFCVRAKDLAEKLKEERDDFNFRYVDIHAEGISKSDLEKTVGKPVETVPQIFVDQ---DHVGGYTEFEAYAKENLSLFQ---------------------------------
>Q3IJ59_PSEHT_Glutaredoxin...
--------------------------------------------------------MLTVIFGREGCPFCVRAKDVAEQLSNERDDFKFRYIDIIKEGISKEDLEKSAGKPCPTVPQIFVDQ---KHIGGFTEFEAYAKENLGLYQ---------------------------------
>Q1Z1H8_PHOPR_Putative_glu...
--------------------------------------------------------MFVVIFGRPGCPFCVRAKDLAEKLKEERDDFNFRYVDIHAEGISKADLEKTVGKPVETVPQIFVDQ---DHVGGYTEFEAYAKENLSLFQ---------------------------------
>A8GCA5_SERP5_Glutaredoxin...
--------------------------------------------------------MFAVIFGRPGCPYCVRAKELAEKLTEERDDFNFRYVDIHAEGITKADLEKTVGKPVETVPQIFLDE---KHIGGCTDFEAYAKENLNLFQ---------------------------------
>A4W8L5_ENT38_Glutaredoxin...
--------------------------------------------------------MFAVIFGRPGCPYCVRAKELAEKLTAERDDFNFRYVDIHAEGISKSDLEKTVGKPVETVPQIFLDQ---THIGGFTDFEAYAKENLGLFAAQ-------------------------------
>A1JM48_YERE8_Glutaredoxin...
--------------------------------------------------------MFAVIFGRPGCPYCVRAKELAEKLETERDDFKFRYIDIHAEGITKADLEKTVGKPVETVPQIFIDE---KHIGGCTDFEAYAKENLSLFQ---------------------------------
>A4CCU8_9GAMM_Glutaredoxin...
--------------------------------------------------------MFTVIFGRDGCPYCVRAKELATKLSNERDDFSFKYVDIIKEGISKADLEKSAGVPVETVPQIFLDQ---KHIGGFTDFEAYAKANLGLYQ---------------------------------
>Q7N6G9_PHOLL_Glutaredoxin...
--------------------------------------------------------MFTVIFGRPGCPYCVRAKELAERLKEQRDDFDFRYVDIHAEGITKADLEKTVGKPVETVPQIFVDE---KHIGGCTDFEAYVKEHQLLQ----------------------------------
>A0Y304_9GAMM_Glutaredoxin...
--------------------------------------------------------MLTVIFGREGCPFCVRAKDVAEQLANERDDFKFRYIDIIKEGISKADLEKSAGKPCPTVPQIFVDQ---NHIGGFTEFEAYAKENLGLYK---------------------------------
>A0KLI3_AERHH_Glutaredoxin...
--------------------------------------------------------MFAVIFGRPGCPYCVRAKQIAEQLVEQRDDFKFRYVDIHAEGITKEDLAKSAGKPVNTVPQIFLDE---QHIGGCTDFEAYAKENLGLYQ---------------------------------
>A4SLJ5_AERS4_Glutaredoxin...
--------------------------------------------------------MFAVIFGRPGCPYCVRAKQIAEQLVEQRDDFNFRYVDIHAEGITKEDLAKSAGKPVNTVPQIFLDE---QHIGGCTDFEAYAKENLGLYQ---------------------------------
>GLRX_VIBCH_Glutaredoxin_-...
--------------------------------------------------------MFVVIFGRPGCPYCVRAKEHAETLKAKRDDFNYRYVDIHAEGITKADLEKTIGKPVETVPQIFIDE---QHIGGCTDFEAYAKENLGLFD---------------------------------
>A6XYR3_VIBCH_Glutaredoxin...
---------------------------------------------------MKEKDMFVVIFGRPGCPYCVRAKEHAETLKAKRDDFNYRYVDIHAEGITKADLEKTIGKPVETVPQIFIDE---QHIGGCTDFEAYAKENLGLFD---------------------------------
>A6ABB5_VIBCH_Glutaredoxin...
---------------------------------------------------MKEKDMFVVIFGRPGCPYCVRAKEHAETLKAKRDDFNYRYVDIHAEGITKADLEKTIGKPVETVPQIFIDE---QHIGGCTDFEAYAKENLGLFD---------------------------------
>A6A3R3_VIBCH_Glutaredoxin...
---------------------------------------------------MKEKDMFVVIFGRPGCPYCVRAKEHAETLKAKRDDFNYRYVDIHAEGITKADLEKTIGKPVETVPQIFIDE---QHIGGCTDFEAYAKENLGLFD---------------------------------
>A5F280_VIBC3_Glutaredoxin...
---------------------------------------------------MKEKDMFVVIFGRPGCPYCVRAKEHAETLKAKRDDFNYRYVDIHAEGITKADLEKTIGKPVETVPQIFIDE---QHIGGCTDFEAYAKENLGLFD---------------------------------
>A3GYM9_VIBCH_Glutaredoxin...
---------------------------------------------------MKEKDMFVVIFGRPGCPYCVRAKEHAETLKAKRDDFNYRYVDIHAEGITKADLEKTIGKPVETVPQIFIDE---QHIGGCTDFEAYAKENLGLFD---------------------------------
>A3GJ29_VIBCH_Glutaredoxin...
---------------------------------------------------MKEKDMFVVIFGRPGCPYCVRAKEHAETLKAKRDDFNYRYVDIHAEGITKADLEKTIGKPVETVPQIFIDE---QHIGGCTDFEAYAKENLGLFD---------------------------------
>A2PUT3_VIBCH_Glutaredoxin...
---------------------------------------------------MKEKDMFVVIFGRPGCPYCVRAKEHAETLKAKRDDFNYRYVDIHAEGITKADLEKTIGKPVETVPQIFIDE---QHIGGCTDFEAYAKENLGLFD---------------------------------
>A2PI14_VIBCH_Glutaredoxin...
---------------------------------------------------MKEKDMFVVIFGRPGCPYCVRAKEHAETLKAKRDDFNYRYVDIHAEGITKADLEKTIGKPVETVPQIFIDE---QHIGGCTDFEAYAKENLGLFD---------------------------------
>A2P776_VIBCH_Glutaredoxin...
---------------------------------------------------MKEKDMFVVIFGRPGCPYCVRAKEHAETLKAKRDDFNYRYVDIHAEGITKADLEKTIGKPVETVPQIFIDE---QHIGGCTDFEAYAKENLGLFD---------------------------------
>A1F5S1_VIBCH_Glutaredoxin...
---------------------------------------------------MKEKDMFVVIFGRPGCPYCVRAKEHAETLKAKRDDFNYRYVDIHAEGITKADLEKTIGKPVETVPQIFIDE---QHIGGCTDFEAYAKENLGLFD---------------------------------
>A1EJ99_VIBCH_Glutaredoxin...
---------------------------------------------------MKEKDMFVVIFGRPGCPYCVRAKEHAETLKAKRDDFNYRYVDIHAEGITKADLEKTIGKPVETVPQIFIDE---QHIGGCTDFEAYAKENLGLFD---------------------------------
>Q7CHG3_YERPE_Glutaredoxin...
--------------------------------------------------------MFAVIFGRPECPYCVRAKELAEKLASERDDFKFRYVDIHAEGISKADLEKTVGKPVETVPQIFIDE---KHIGGCTDFEAYAKEHLSLYK---------------------------------
>Q66CP4_YERPS_Glutaredoxin...
--------------------------------------------------------MFAVIFGRPECPYCVRAKELAEKLASERDDFKFRYVDIHAEGISKADLEKTVGKPVETVPQIFIDE---KHIGGCTDFEAYAKEHLSLYK---------------------------------
>Q1CGA0_YERPN_Glutaredoxin...
--------------------------------------------------------MFAVIFGRPECPYCVRAKELAEKLASERDDFKFRYVDIHAEGISKADLEKTVGKPVETVPQIFIDE---KHIGGCTDFEAYAKEHLSLYK---------------------------------
>Q1CAD6_YERPA_Glutaredoxin...
--------------------------------------------------------MFAVIFGRPECPYCVRAKELAEKLASERDDFKFRYVDIHAEGISKADLEKTVGKPVETVPQIFIDE---KHIGGCTDFEAYAKEHLSLYK---------------------------------
>B0HUE8_YERPE_Glutaredoxin...
--------------------------------------------------------MFAVIFGRPECPYCVRAKELAEKLASERDDFKFRYVDIHAEGISKADLEKTVGKPVETVPQIFIDE---KHIGGCTDFEAYAKEHLSLYK---------------------------------
>B0HF96_YERPE_Glutaredoxin...
--------------------------------------------------------MFAVIFGRPECPYCVRAKELAEKLASERDDFKFRYVDIHAEGISKADLEKTVGKPVETVPQIFIDE---KHIGGCTDFEAYAKEHLSLYK---------------------------------
>B0H336_YERPE_Glutaredoxin...
--------------------------------------------------------MFAVIFGRPECPYCVRAKELAEKLASERDDFKFRYVDIHAEGISKADLEKTVGKPVETVPQIFIDE---KHIGGCTDFEAYAKEHLSLYK---------------------------------
>B0GQR2_YERPE_Glutaredoxin...
--------------------------------------------------------MFAVIFGRPECPYCVRAKELAEKLASERDDFKFRYVDIHAEGISKADLEKTVGKPVETVPQIFIDE---KHIGGCTDFEAYAKEHLSLYK---------------------------------
>B0GEV7_YERPE_Glutaredoxin...
--------------------------------------------------------MFAVIFGRPECPYCVRAKELAEKLASERDDFKFRYVDIHAEGISKADLEKTVGKPVETVPQIFIDE---KHIGGCTDFEAYAKEHLSLYK---------------------------------
>A9ZV57_YERPE_Glutaredoxin...
--------------------------------------------------------MFAVIFGRPECPYCVRAKELAEKLASERDDFKFRYVDIHAEGISKADLEKTVGKPVETVPQIFIDE---KHIGGCTDFEAYAKEHLSLYK---------------------------------
>A9Z3U6_YERPE_Glutaredoxin...
--------------------------------------------------------MFAVIFGRPECPYCVRAKELAEKLASERDDFKFRYVDIHAEGISKADLEKTVGKPVETVPQIFIDE---KHIGGCTDFEAYAKEHLSLYK---------------------------------
>A9R4U8_YERPE_Glutaredoxin...
--------------------------------------------------------MFAVIFGRPECPYCVRAKELAEKLASERDDFKFRYVDIHAEGISKADLEKTVGKPVETVPQIFIDE---KHIGGCTDFEAYAKEHLSLYK---------------------------------
>A7FK35_YERP3_Glutaredoxin...
--------------------------------------------------------MFAVIFGRPECPYCVRAKELAEKLASERDDFKFRYVDIHAEGISKADLEKTVGKPVETVPQIFIDE---KHIGGCTDFEAYAKEHLSLYK---------------------------------
>A6BST8_YERPE_Glutaredoxin...
--------------------------------------------------------MFAVIFGRPECPYCVRAKELAEKLASERDDFKFRYVDIHAEGISKADLEKTVGKPVETVPQIFIDE---KHIGGCTDFEAYAKEHLSLYK---------------------------------
>A4TN82_YERPP_Glutaredoxin...
--------------------------------------------------------MFAVIFGRPECPYCVRAKELAEKLASERDDFKFRYVDIHAEGISKADLEKTVGKPVETVPQIFIDE---KHIGGCTDFEAYAKEHLSLYK---------------------------------
>Q6D3R3_ERWCT_Glutaredoxin...
--------------------------------------------------------MFAVIFGRPACPYCVRAKELAEKLAEQRDDFSFRYVDIHAEGISKEDLSKTVGKPVETVPQIFLDE---KHIGGCTDFEAYAKEHLALFQS--------------------------------
>A6D6Y9_9VIBR_Glutaredoxin...
--------------------------------------------------------MFVVIFGRPGCPFCVRAKEHAEKLKEKRDDFNYRYVDIHAEGISKADLEKTVGKPVETVPQIFIDQ---EHIGGCTEFEAYAKENLGLFDE--------------------------------
>Q2NUH7_SODGM_Glutaredoxin...
--------------------------------------------------------MFAVIFGRPGCPYCVRAKSLAEKLTAERDDFTYRYIDIHAEGISKTDLSKTVGKLVETVPQIFVDQ---IHIGGCTDFEAYAKENLSLYSS--------------------------------
>A6VN61_ACTSZ_Glutaredoxin...
--------------------------------------------------------MFTVIFGRPGCPYCVRAKNLAEKLKNEVADFDYRYVDIHAEGITKEDLSKSVGKPVETVPQIFIDE---KPIGGCTDFEALMKEKFGIVA---------------------------------
>Q2BYZ5_9GAMM_Putative_glu...
--------------------------------------------------------MFVVIFGRPGCPFCVRAKELAEKIKVERDDFNFRYVDIHAEGISKADLEKTVGKPVETVPQIFVDQ---EHIGGCTEFEAYSKEHNLLFQ---------------------------------
>Q1ZQR7_9VIBR_Putative_glu...
--------------------------------------------------------MFVVIFGRPGCPFCVRAKELAEKIKLERDDFNFRYVDIHAEGISKADLEKTVGKPVETVPQIFVDQ---EHIGGCTEFEAYSKEHNLLFQ---------------------------------
>A3WL71_9GAMM_Glutaredoxin...
--------------------------------------------------------MFTVIFGRPGCPFCVRAKEVAEQLKADRDDFDYRYVDIHEEGITKADLEKTVGKPVHTVPQIFVDE---THVGGFTEFEAYAKEHLGLYAA--------------------------------
>Q5QZ55_IDILO_Glutaredoxin...
--------------------------------------------------------MFTVIFGRPGCPFCVRAVEVADKLKADMEDFDYRYVDIHAEGISKADLEKTVGKPVQTVPQIFVDE---QHVGGFTEFEAYAKENLGLYTA--------------------------------
>Q5E6G1_VIBF1_Glutaredoxin...
--------------------------------------------------------MFVVIFGRPGCPFCVRAKEHAETLTEKRDDFKFRYVDIHAEGISKADLEKTVGKPVETVPQIFIDE---KHIGGCTEFEAYAKENLGLFD---------------------------------
>A9IGK6_VIBFI_Glutaredoxin...
--------------------------------------------------------MFVVIFGRPGCPFCVRAKEHAETLTEKRDDFKFRYVDIHAEGISKADLEKTVGKPVETVPQIFIDE---KHIGGCTEFEAYAKENLGLFD---------------------------------
>Q8D8Y8_VIBVU_Glutaredoxin...
--------------------------------------------------------MFVVIFGRPACPYCVRAKEHAETLKAKRDDFNYRYVDIQAEGISKADLEKTVGKPVETVPQIFIDQ---QHIGGCDDFEAYAKEHLGLFD---------------------------------
>Q7MLI8_VIBVY_Glutaredoxin...
--------------------------------------------------------MFVVIFGRPACPYCVRAKEHAETLKAKRDDFNYRYVDIQAEGISKADLEKTVGKPVETVPQIFIDQ---QHIGGCDDFEAYAKEHLGLFD---------------------------------
>A1S7D0_SHEAM_Glutaredoxin...
--------------------------------------------------------MYVVIFGRPGCPYCVRAEQLCEQLAEKREDFRFRYVDIHAEGISKEDLSKTVGKPVETVPQIFVDK---THVGGCTDFEAYVREHNLLA----------------------------------
>A4P0D2_HAEIN_Glutaredoxin...
--------------------------------------------------------MFVVIFGRPGCPYCVRAKNLAEKLKGELADFDYRYVDIHAEGITKEDLSKSVGKPVETVPQIFIDE---KPIGGCTDFEALMKEQFGIVA---------------------------------
>GLRX_HAEIN_Glutaredoxin_-...
--------------------------------------------------------MFVVIFGRPGCPYCVRAKNLAEKLKGEVADFDYRYVDIHAEGITKEDLSKSVGKPVETVPQIFIDE---KPIGGCTDFEALMKEQFGIVA---------------------------------
>Q87QB7_VIBPA_Glutaredoxin...
--------------------------------------------------------MFVVIFGRPACPYCVRAKEHAETLKAKRDDFNYRYVDIQAEGISKADLEKTVGKPVETVPQIFIDQ---EHIGGCDDFEAYAKEHLGLFDE--------------------------------
>Q4QKP4_HAEI8_Glutaredoxin...
--------------------------------------------------------MFVVIFGRPGCPYCVRAKNLAEKLKGEVADFDYRYVDIHAEGITKEDLSKSVGKPVETVPQIFIDE---KPIGGCTDFEALMKEQFGIVA---------------------------------
>A6B943_VIBPA_Glutaredoxin...
--------------------------------------------------------MFVVIFGRPACPYCVRAKEHAETLKAKRDDFNYRYVDIQAEGISKADLEKTVGKPVETVPQIFIDQ---EHIGGCDDFEAYAKEHLGLFDE--------------------------------
>A5UCC7_HAEIE_Glutaredoxin...
--------------------------------------------------------MFVVIFGRPGCPYCVRAKNLAEKLKGEVADFDYRYVDIHAEGITKEDLSKSVGKPVETVPQIFIDE---KPIGGCTDFEALMKEQFGIVA---------------------------------
>A4NMR7_HAEIN_Glutaredoxin...
--------------------------------------------------------MFVVIFGRPGCPYCVRAKNLAEKLKGEVADFDYRYVDIHAEGITKEDLSKSVGKPVETVPQIFIDE---KPIGGCTDFEALMKEQFGIVA---------------------------------
>A4NFG7_HAEIN_Glutaredoxin...
--------------------------------------------------------MFVVIFGRPGCPYCVRAKNLAEKLKGEVADFDYRYVDIHAEGITKEDLSKSVGKPVETVPQIFIDE---KPIGGCTDFEALMKEQFGIVA---------------------------------
>A4N9S0_HAEIN_Glutaredoxin...
--------------------------------------------------------MFVVIFGRPGCPYCVRAKNLAEKLKGEVADFDYRYVDIHAEGITKEDLSKSVGKPVETVPQIFIDE---KPIGGCTDFEALMKEQFGIVA---------------------------------
>B0TPY2_SHEHH_Glutaredoxin...
--------------------------------------------------------MFVVIFGRPGCPYCVRAVQVAEQLTEKRDDFKFKYVDIHAEGISKADLEKTVGKPVETVPQIFVDQ---EHVGGCTEFEQYVRDNELMPAA--------------------------------
>A9KY54_SHEB9_Glutaredoxin...
--------------------------------------------------------MFVVIFGRPGCPYCVRAVQLSEQLVEKRDDFKFRYVDIHAEGISKADLEKTVGKPVETVPQIFVDE---KHVGGCTDFEQYVRENNLLD----------------------------------
>A6WM50_SHEB8_Glutaredoxin...
--------------------------------------------------------MFVVIFGRPGCPYCVRAVQLSEQLVEKRDDFKFRYVDIHAEGISKADLEKTVGKPVETVPQIFVDE---KHVGGCTDFEQYVRENNLLD----------------------------------
>A5NIM8_9GAMM_Glutaredoxin...
--------------------------------------------------------MFVVIFGRPGCPYCVRAVQLSEQLVEKRDDFKFRYVDIHAEGISKADLEKTVGKPVETVPQIFVDE---KHVGGCTDFEQYVRENNLLD----------------------------------
>A4N0R2_HAEIN_Glutaredoxin...
--------------------------------------------------------MFVVIFGRPGCPYCVRAKNLAEKLKGEVADFGYRYVDIHAEGITKEDLSKSVGKPVETVPQIFIDE---KPIGGCTDFEALMKEQFGIVA---------------------------------
>A3QD50_SHELP_Glutaredoxin...
--------------------------------------------------------MFVVIFGRPGCPYCVRAVQLSEQLVESRDDFKFKYVDIHAEGITKADLEKTVGKPVETVPQIFIDQ---EHIGGCTEFEQYVRDNNLL-----------------------------------
>A3D3E6_SHEB5_Glutaredoxin...
--------------------------------------------------------MFVVIFGRPGCPYCVRAVQLSEQLVEKRDDFKFRYVDIHAEGISKADLEKTVGKPVETVPQIFVDE---KHVGGCTDFEQYVRENNLLD----------------------------------
>Q8EDK1_SHEON_Glutaredoxin...
--------------------------------------------------------MYVVIFGRPGCPYCVRAVQLSEQLVEKRDDFKFRYVDIHAEGISKADLEKTVGKPVETVPQIFVDE---KHVGGCTDFEQYVRDNNLLG----------------------------------
>Q1QWI3_CHRSD_Glutaredoxin...
--------------------------------------------------------MLAVIFGRPGCPFCVRAKELAEQLSEARDDFNFRYIDIHEEGITKADMEKTIGKPVETVPQIFVDQ---THIGGFTEFDEHVRANELMPATQR------------------------------
>Q0HTY4_SHESR_Glutaredoxin...
--------------------------------------------------------MYVVIFGRPGCPYCVRAVQLSEQLVEKRDDFKFRYVDIHAEGISKADLEKTVGKPVETVPQIFVDE---KHVGGCTDFEQYVRDNNLLG----------------------------------
>Q0HHN2_SHESM_Glutaredoxin...
--------------------------------------------------------MYVVIFGRPGCPYCVRAVQLSEQLVEKRDDFKFRYVDIHAEGISKADLEKTVGKPVETVPQIFVDE---KHVGGCTDFEQYVRDNNLLG----------------------------------
>A3XX97_9VIBR_Glutaredoxin...
--------------------------------------------------------MFVVIFGRPACPFCVRAKEHAETLKAKRDDFNYRYVDIHAEGISKADLEKTVGKPVDTVPQIFIDQ---DHIGGCTEFEAYAKENLGLFD---------------------------------
>A0KY85_SHESA_Glutaredoxin...
--------------------------------------------------------MYVVIFGRPGCPYCVRAVQLSEQLVEKRDDFKFRYVDIHAEGISKADLEKTVGKPVETVPQIFVDE---KHVGGCTDFEQYVRDNNLLG----------------------------------
>A4Y7Y9_SHEPC_Glutaredoxin...
--------------------------------------------------------MFVVIFGRPGCPYCVRAVQLSEQLVEKRDDFKFRYVDIHAEGISKADLEKTVGKPVETVPQIFVDE---KHVGGCTDFEQYVRDNNLLG----------------------------------
>A2V3Y6_SHEPU_Glutaredoxin...
--------------------------------------------------------MFVVIFGRPGCPYCVRAVQLSEQLVEKRDDFKFRYVDIHAEGISKADLEKTVGKPVETVPQIFVDE---KHVGGCTDFEQYVRDNNLLD----------------------------------
>A1RIJ9_SHESW_Glutaredoxin...
--------------------------------------------------------MFVVIFGRPGCPYCVRAVQLSEQLVEKRDDFKFRYVDIHAEGISKADLEKTVGKPVETVPQIFVDE---KHVGGCTDFEQYVRDNNLLG----------------------------------
>A8H5P3_SHEPA_Glutaredoxin...
--------------------------------------------------------MFVVIFGRPGCPYCVRAVQVAEQLTEKRDDFKFKYVDIHAEGISKADLEKTVGKPVETVPQIFVDQ---VHVGGCTEFVQYVSDNELMPAA--------------------------------
>A4NRJ1_HAEIN_Glutaredoxin...
--------------------------------------------------------MFVTIFGRPGCPYCVRAKNLAERLKGEVADFDYRYVDIHAEGITKEDLSKSVGKPVETVPQIFIDE---KPIGGCTDFEALMKEQFGIVA---------------------------------
>Q2SEA7_HAHCH_Glutaredoxin...
--------------------------------------------------------MYTVIFGRSGCPYCVRAKQIAEQLKDQRQDFDFRYIDIHEEGISKADLEKTVGKPVLTVPQIFIDK---EHIGGCNEFENYVRQNLTH-----------------------------------
>A7MSH8_VIBHB_Putative_unc...
--------------------------------------------------------MFVVIFGRPACPFCVRAKEHAETLKAKRDDFNYRYVDIHAEGISKADLEKTVGKPVETVPQIFIDQ---THIGGCDDFEAYAKEHLGLFDE--------------------------------
>A6AV76_VIBHA_Glutaredoxin...
--------------------------------------------------------MFVVIFGRPACPFCVRAKEHAETLKAKRDDFNYRYVDIHAEGISKADLEKTVGKPVETVPQIFIDQ---THIGGCDDFEAYAKEHLGLFDE--------------------------------
>A5UEH3_HAEIG_Glutaredoxin...
--------------------------------------------------------MFVTIFGRPGCPYCVRAKNLAEKLKGKVADFDYRYVDIHAEGITKEDLSKSVGKPVETVPQIFIDE---KPIGGCTDFEALMKEQFGIVA---------------------------------
>Q1V7R2_VIBAL_Glutaredoxin...
--------------------------------------------------------MFVVIFGRPACPFCVRAKEHAETLKAKRDDFNYRYVDIHAEGISKADLEKTVGKPVETVPQIFIDQ---EHIGGCDEFEAYAKEHLGLFDE--------------------------------
>Q65UJ8_MANSM_GrxC_protein...
--------------------------------------------------------MFVVIFGRPGCPYCVRAKNLAEKLKNSLDDFDYRYVDIIAEGISKADLSKSVGKEVETVPQIFIDE---KPIGGCTDFEALMKEQFNIVA---------------------------------
>Q0I336_HAES1_Glutaredoxin...
--------------------------------------------------------MYVVIFGRSGCPYCVRAKNLAEKLKNTLEDFDYRYIDIVAEGISKADLSLSVGKPVETVPQIFIDE---KPIGGCTDFEALMKAQFNVVA---------------------------------
>B0UT29_HAES2_Glutaredoxin...
--------------------------------------------------------MYVVIFGRSGCPYCVRAKNLAEKLKNTLEDFDYRYIDIVAEGISKADLSLSVGKPVETVPQIFIDE---KPIGGCTDFEALMKAQFNVVA---------------------------------
>A8T1W0_9VIBR_Glutaredoxin...
--------------------------------------------------------MFVVIFGRPACPFCVRAKEHAETLKAKRDDFNYRYVDIHAEGISKADLEKTVGKPVETVPQIFIDQ---DHIGGCDEFEAYAKEHLGLFDE--------------------------------
>A9DEN6_9GAMM_Glutaredoxin...
-------------------------------------MQFKRDYGIKVATKFSGVHMFVVIFGRPGCPYCVRAVQLSEQLVEARDDFKFKYIDIHAEGISKADLEKTVGKPVETVPQIFIDK---EHVGGCTEFEQYVRDNQLLSTPA-------------------------------
>A8FUE9_SHESH_Glutaredoxin...
--------------------------------------------------------MFVVIFGRPGCPYCVRAVQLSEQLVEAREDFKFKYVDIHAEGISKADLEKTVGKPVETVPQIFVDK---EHVGGCTEFEQFVRENQLLTQPA-------------------------------
>A6FE29_9GAMM_Glutaredoxin...
--------------------------------------------------------MFTVIFGRPGCPYCVRAKQIAETLKAEHEDFDFNYIDMLAEGISKADLEKSAGVPVNTVPQIFIDE---KHVGGCTEFEQFAKENLGLYA---------------------------------
>Q084J7_SHEFN_Glutaredoxin...
--------------------------------------------------------MFVVIFGRPGCPYCVRAVELSEKLAAQSEDFKFKYIDIHAEGITKADLSKSVGKTVETVPQIFVDE---QPIGGCTEFEAYVRQNNLLN----------------------------------
>Q12MF4_SHEDO_Glutaredoxin...
--------------------------------------------------------MFVVIFGRPGCPYCVRAVELAEKLTEQREDFKFKYVDIHAEGISKADLSKSVGKTVETVPQIFVDE---VPVGGCTEFEQYVRENKLLS----------------------------------
>Q9CMJ7_PASMU_Grx_-_Pasteu...
--------------------------------------------------------MFVVIFGRAGCPYCVRAKNLADKLKQSLPDFDYRYVDIVAEGISKADLSKSVGKPVETVPQIFIDE---KPIGGCTDFEALMKAQFNIVA---------------------------------
>A7JX81_PASHA_Glutaredoxin...
--------------------------------------------------------MFVEIYGRLSCPYCVRAKTLAEKMKQELSDFDFKFIDMIAENISKQDLEPRVGKPVATVPQIFVDN---NHVGGCTDFQAFVEEKFGITV---------------------------------
>B0BRL2_ACTPJ_Glutaredoxin...
--------------------------------------------------------MFVEIYGRMTCPYCTRAKALAEKMKGELADFDFKFIDMIAEGISKEDLEPRVGKPVATVPQIFLDN---VHVGGCTDFQALVKEKFGIEV---------------------------------
>A3MYC6_ACTP2_Glutaredoxin...
--------------------------------------------------------MFVEIYGRMTCPYCTRAKALAEKMKGELADFDFKFIDMIAEGISKEDLEPRVGKPVATVPQIFLDN---VHVGGCTDFQALVKEKFGIEV---------------------------------
>B0QSV2_HAEPR_Glutaredoxin...
--------------------------------------------------------MFVEIYGRLSCPYCVRAKQLAEKMKAELPDFDFKFVDMIAEGIEKQNLEPRVGKPVATVPQIFLDE---VHVGGYSDFAPLIEEKFGIKL---------------------------------
>A4N721_HAEIN_Glutaredoxin...
--------------------------------------------------------MFVVIFGRPGCPYCVRAKNLAEKLKGEVADFDYRYVDIHAEGITKEDLSKSVGKPVETVPQIFY-----------------------------------------------------------
>Q7VP11_HAEDU_Glutaredoxin...
--------------------------------------------------------MLVEIYGCLSCLYCVRAKQLAEKMAIELADFEFKFIDMIAEGISKQDLAVRVGKAVDTVPQIFLDD---QAVGGCTEFQQLVKQKFDIEL---------------------------------
>Q2BKD5_9GAMM_Putative_glu...
-------------------------------------------------------MKRITIFGREGCGFCKRAKEVCEAKN-----LDFRYVDIHKEGISKADLEKTVGKPVETVPQVFCGQ---EHIGGYTELAAFLEAEGV------------------------------------
>A3JA59_9ALTE_Glutaredoxin...
-------------------------------------------------------MEKVTIFGRTSCGFCVGAIRLCEARD-----FEFKWVDMIEEDITKADIAQKIGKPVHTVPQIFVGE---QHIGGYDEFSAFARQQETADH---------------------------------
>A6F3U3_9ALTE_Glutaredoxin...
-------------------------------------------------------MDHVTIYGRASCGFCMRARQLCEIRD-----IPYRYVDMIEEGISKADLEKTTGKPVHTVPQIFVGD---EHVGGFDHFSRYVQQFESASR---------------------------------
>Q935D9_SALTI_Putative_glu...
--------------------------------------------------------MKVVIYGRDNCSYCKRAVELAKQLRG-HGFGDYEYIDIVSAGIDKEKLSYLVSKPVETIPQVFVNG---ESIGGYEEFAALVSTL--------------------------------------
>A1U3B0_MARAV_Glutaredoxin...
-------------------------------------------------------MEQVTIYGRSSCGFCVRARDLCESRN-----IPYVWVDMIEKGMSKQDIADRIGHPVYTVPQILVGS---EYVGGFDDFSAYVRRHEAQTAS--------------------------------
>A3YCV9_9GAMM_Glutaredoxin...
-------------------------------------------------------MSRYTIFGHDNCGFCRRAKQLLDEQG-----LPYRYVNIHDEGITQDALSALVGKDVRTVPQIFKGK---EYVGGFDDLNASLDTKAA------------------------------------
>Q5NHD0_FRATT_Glutaredoxin...
--------------------------------------------------------MKVKIYTRNGCPYCVWAKQWFEENNIAFDETIIDDYAQRSKFYDEMNQSGKVIFPISTVPQIFIDD---EHIGGFTELKANADKILNKK----------------------------------
>Q14IT2_FRAT1_Glutaredoxin...
--------------------------------------------------------MKVKIYTRNGCPYCVWAKQWFEENNIAFDETIIDDYAQRSKFYDEMNQSGKVIFPISTVPQIFIDD---EHIGGFTELKANADKILNKK----------------------------------
>A7YTV5_FRATU_Glutaredoxin...
--------------------------------------------------------MKVKIYTRNGCPYCVWAKQWFEENNIAFDETIIDDYAQRSKFYDEMNQSGKVIFPISTVPQIFIDD---EHIGGFTELKANADKILNKK----------------------------------
>A7JM21_FRANO_Putative_unc...
--------------------------------------------------------MKVKIYTRNGCPYCVWAKQWFEENNIAFDETIIDDYAQRSKFYDEMNQSGKVIFPISTVPQIFIDD---EHIGGFTELKANADKILNKK----------------------------------
>A7JHX5_FRANO_Putative_unc...
--------------------------------------------------------MKVKIYTRNGCPYCVWAKQWFEENNIAFDETIIDDYAQRSKFYDEMNQSGKVIFPISTVPQIFIDD---EHIGGFTELKANADKILNKK----------------------------------
>A7JBI1_FRATT_Glutaredoxin...
--------------------------------------------------------MKVKIYTRNGCPYCVWAKQWFEENNIAFDETIIDDYAQRSKFYDEMNQSGKVIFPISTVPQIFIDD---EHIGGFTELKANADKILNKK----------------------------------
>A0Q6K5_FRATN_Glutaredoxin...
--------------------------------------------------------MKVKIYTRNGCPYCVWAKQWFEENNIAFDETIIDDYAQRSKFYDEMNQSGKVIFPISTVPQIFIDD---EHIGGFTELKANADKILNKK----------------------------------
>Q2A3K9_FRATH_Glutaredoxin...
--------------------------------------------------------MKVKIYIRNGCPYCVWAKQWFEENNIAFDETIIDDYAQRSKFYDEMNQSGKVIFPISTVPQIFIDD---EHIGGFTELKANADKILNKK----------------------------------
>Q0BM19_FRATO_Glutaredoxin...
--------------------------------------------------------MKVKIYIRNGCPYCVWAKQWFEENNIAFDETIIDDYAQRSKFYDEMNQSGKVIFPISTVPQIFIDD---EHIGGFTELKANADKILNKK----------------------------------
>B0TZT0_FRAP2_Glutaredoxin...
--------------------------------------------------------MKVKIYTRNGCPFCVWAKQWFDENEIVFEETIIDDHSQRLRFYEEMNQSGKVAFPISTVPQIFIDD---EHIGGFTDLKANATEILAKK----------------------------------
>A7NC11_FRATF_Glutaredoxin...
--------------------------------------------------------MKVKIYIRNGCPYCVWAKQWFEENNIAFDETIIDDYAQRSKFYDEMNQSGKVIFPISTVPQIFIDD---EHIGGFTELKANADKILNKK----------------------------------
>A4KRC8_FRATU_Glutaredoxin...
--------------------------------------------------------MKVKIYIRNGCPYCVWAKQWFEENNIAFDETIIDDYAQRSKFYDEMNQSGKVIFPISTVPQIFIDD---EHIGGFTELKANADKILNKK----------------------------------
>Q5E4Q5_VIBF1_Glutaredoxin...
----------------------------------------------------MLNTHQTIIFSKTVCPFCVKAKAILDDKGIEYKVLTLDEDLTKEEMVALIQEKE--NITVNTVPQIYLDR---KYIGGHDDLVAFFERQDTDMDLGDFEL---------------------------
>A9IBV2_VIBFI_Glutaredoxin...
----------------------------------------------------MLNTHQTIIFSKTVCPFCVKAKAILDDKGIEYKVLTLDEDLTKEEMVALIQEKE--NIAVNTVPQIYLDR---KYIGGHDDLVAFFERQDTDMDLGDFEL---------------------------
>Q73H18_WOLPM_Glutaredoxin...
-------------------------------------------------------MKNVVIYVKKGCPYCIRGKDLLDKK-GVKYEEIDVLKNSDLFNDIKSKYN---VRTVPQIFINDK------HIGGCDKLMDLEKE--GKLDDMLNNNDNHTDVTTYTNSNDECGECVIPHDDFM
>A4IY37_FRATW_Glutaredoxin...
--------------------------------------------------------MKVKIYTRNGCQYCVWAKQWFEENNIAFDETIIDDYAQRSKFYDEMNQSGKVIFPISTVPQIFIDD---EHIGGFTELKANADKILNKK----------------------------------
>A6WXP6_OCHA4_Glutaredoxin...
-------------------------------------------------------MVDVTIYTRVGCPYCTRAKDLLTRK-GVAYNEIDAGASPELRAEMQQRS---GRNTFPQIFVGSV------HVGGCDDLLELEDQ--GKLDGLLKTGELV------------------------
>A0L3B6_SHESA_Glutaredoxin...
----------------------------------------------------MKALKNVVIYTKDHCPFCARVKNYLTAE-KVDFKQIRVDDDPKTYLELKERTN---LQTVPQVFVDGE------FIGSATDFFSWIDS---------------------------------------
>Q6G0I2_BARQU_Glutaredoxin...
-------------------------------------------------------MKEVTLYTRPNCPYCAKARDLLDKK-GVKYTDIDASTV--LREEMVQRAN--GRNTFPQIFIGDY------HVGGCDDLYALNAK--GELNSLLQSVE--------------------------
>A9IQF1_BART1_Glutaredoxin...
-------------------------------------------------------MKEIIIYTRPGCPYCTKARDLLDKK-DVKYKDIDASTS--LRQEMVQRAN--GRNTFPQIFIGDY------HVGGCDDLYALEAE--GKLNSLLQDL---------------------------
>Q2BP81_9GAMM_Glutaredoxin...
--------------------------------------------------------MKVEIYTKGYCPYCRAAKKLLKQLNWEYKEFEITNR----PALQKEMKLRSRRHTVPQIFINNQ------HIGGFDDFSVFLSN--KVS----------------------------------
>A3WC26_9SPHN_Glutaredoxin...
-----------------------------------------------------MSTPQIDMYTKFACPFCVRAKHLLQKK-GVEFNEYDITMGGPKREEMMERAP--LARTVPQIFIGDV------HVGGSDDLAALEEA--GKLDALLAG----------------------------
>A1WDX6_VEREI_Glutaredoxin...
-------------------------------------------------------MQAVKMYTTAVCPYCVRAKQLLKARGVEQIEELRIDADPAARQQMMALT---GRRTVPQIFIGQT------HVGGYDDLVALDGR--GQLMPLLGAA---------------------------
>A7CAG7_BURPI_Glutaredoxin...
-------------------------------------------------------MAHVVMYSTTVCPYCVAAERLLKQRGVEQIEKILIDREPGKREEMMTRT---NRRTVPQIYIDER------HIGGFDDLSALDRE--GGLVPLLAA----------------------------
>A1HCE7_BURPI_Putative_glu...
-------------------------------------------------------MAHVVMYSTTVCPYCVAAERLLKQRGVEQIEKILIDREPGKREEMMTRT---NRRTVPQIYIDER------HIGGFDDLSALDRE--GGLVPLLAA----------------------------
>GLRX1_RICPR_Glutaredoxin-...
--------------------------------------------------MNKSILHTIIIYTLASCPYCIKAKALLDKKNVIYEEIEVSNLTQEEKEKFIKKSGG--KSTVPQIFIDNM------HVGGCDDLFNLEKE--GRLDKLLEHQPKN------------------------
>Q8XG98_SALTI_Glutaredoxin...
-------------------------------------------------------MANIEIYTKATCPFCHRAKALLNSK-GVSFQEIAIDGDAVKREEMIKRSG---RTTVPQIFIDAQ------HIGGCDDLYALDAR--GGLDPLLR-----------------------------
>Q7CPH7_SALTY_Glutaredoxin...
-------------------------------------------------------MANIEIYTKATCPFCHRAKALLNSK-GVSFQEIAIDGDAVKREEMIKRSG---RTTVPQIFIDAQ------HIGGCDDLYALDAR--GGLDPLLR-----------------------------
>Q5PBZ4_SALPA_Glutaredoxin...
-------------------------------------------------------MANIEIYTKATCPFCHRAKALLNSK-GVSFQEIAIDGDAVKREEMIKRSG---RTTVPQIFIDAQ------HIGGCDDLYALDAR--GGLDPLLR-----------------------------
>Q57ID1_SALCH_Glutaredoxin...
-------------------------------------------------------MANIEIYTKATCPFCHRAKALLNSK-GVSFQEIAIDGDAVKREEMIKRSG---RTTVPQIFIDAQ------HIGGCDDLYALDAR--GGLDPLLR-----------------------------
>A9MVK4_SALPB_Putative_unc...
-------------------------------------------------------MANIEIYTKATCPFCHRAKALLNSK-GVSFQEIAIDGDAVKREEMIKRSG---RTTVPQIFIDAQ------HIGGCDDLYALDAR--GGLDPLLR-----------------------------
>A9MKR4_SALAR_Putative_unc...
-------------------------------------------------------MANIEIYTKATCPFCHRAKALLNSK-GVSFQEIAIDGDAVKREEMIKRSG---RTTVPQIFIDAQ------HIGGCDDLYALDAR--GGLDPLLR-----------------------------
>GLRX3_ECOLI_Glutaredoxin-...
-------------------------------------------------------MANVEIYTKETCPYCHRAKALLSSK-GVSFQELPIDGNAAKREEMIKRSG---RTTVPQIFIDAQ------HIGGCDDLYALDAR--GGLDPLLK-----------------------------
>GLRX3_ECOL6_Glutaredoxin-...
-------------------------------------------------------MANVEIYTKETCPYCHRAKALLSSK-GVSFQELPIDGNAAKREEMIKRSG---RTTVPQIFIDAQ------HIGGCDDLYALDAR--GGLDPLLK-----------------------------
>GLRX3_ECO57_Glutaredoxin-...
-------------------------------------------------------MANVEIYTKETCPYCHRAKALLSSK-GVSFQELPIDGNAAKREEMIKRSG---RTTVPQIFIDAQ------HIGGCDDLYALDAR--GGLDPLLK-----------------------------
>Q3YVX5_SHISS_Glutaredoxin...
-------------------------------------------------------MANVEIYTKETCPYCHRAKALLSSK-GVSFQELPIDGNAAKREEMIKRSG---RTTVPQIFIDAQ------HIGGCDDLYALDAR--GGLDPLLK-----------------------------
>Q329P4_SHIDS_Glutaredoxin...
-------------------------------------------------------MANVEIYTKETCPYCHRAKALLSSK-GVSFQELPIDGNAAKREEMIKRSG---RTTVPQIFIDAQ------HIGGCDDLYALDAR--GGLDPLLK-----------------------------
>Q31V11_SHIBS_Glutaredoxin...
-------------------------------------------------------MANVEIYTKETCPYCHRAKALLSSK-GVSFQELPIDGNAAKREEMIKRSG---RTTVPQIFIDAQ------HIGGCDDLYALDAR--GGLDPLLK-----------------------------
>Q1R4Y4_ECOUT_Glutaredoxin...
-------------------------------------------------------MANVEIYTKETCPYCHRAKALLSSK-GVSFQELPIDGNAAKREEMIKRSG---RTTVPQIFIDAQ------HIGGCDDLYALDAR--GGLDPLLK-----------------------------
>Q0TBJ6_ECOL5_Glutaredoxin...
-------------------------------------------------------MANVEIYTKETCPYCHRAKALLSSK-GVSFQELPIDGNAAKREEMIKRSG---RTTVPQIFIDAQ------HIGGCDDLYALDAR--GGLDPLLK-----------------------------
>Q0SYD6_SHIF8_Glutaredoxin...
-------------------------------------------------------MANVEIYTKETCPYCHRAKALLSSK-GVSFQELPIDGNAAKREEMIKRSG---RTTVPQIFIDAQ------HIGGCDDLYALDAR--GGLDPLLK-----------------------------
>A8ARJ7_CITK8_Putative_unc...
-------------------------------------------------------MANIEIYTKVTCPFCHRAKALLSSK-GVSFQELPIDGDAVKREEMIKRSG---RTTVPQIFIDAQ------HIGGCDDLYALDAR--GGLDPLLR-----------------------------
>A8A675_ECOHS_Glutaredoxin...
-------------------------------------------------------MANVEIYTKETCPYCHRAKALLSSK-GVSFQELPIDGNAAKREEMIKRSG---RTTVPQIFIDAQ------HIGGCDDLYALDAR--GGLDPLLK-----------------------------
>A7ZTG4_ECO24_Glutaredoxin...
-------------------------------------------------------MANVEIYTKETCPYCHRAKALLSSK-GVSFQELPIDGNAAKREEMIKRSG---RTTVPQIFIDAQ------HIGGCDDLYALDAR--GGLDPLLK-----------------------------
>A6TFK5_KLEP7_Glutaredoxin...
-------------------------------------------------------MANIEIYTKATCPFCIRAKALLNSK-GVTFHELPIDGDAAKREEMIQRSG---RTTVPQIFIDAQ------HIGGCDDLYALDSR--GGLDPLLR-----------------------------
>Q8Y2I1_RALSO_Probable_glu...
-------------------------------------------------------MAHVVMYSTTVCPYCVAAEKLLKQRGVAHIEKILIDREPGRREEMMTRT---NRRTVPQIYIDDR------HIGGFDDLSALDRE--GGLEPLLAA----------------------------
>Q1ZSE1_9VIBR_Putative_unc...
------------------------------------------MTEVKNLTIEQLEQYDNLVITQPNCPFCVKAKALLDERGIEYTTLVLGLNLSKLVMVDFIEKKT--GQTVRTVPQIILDD---KYIGGHDDLVAFLERQVEATEFDDFEL---------------------------
>A3RSA9_RALSO_Glutaredoxin...
-------------------------------------------------------MAHVVMYSTTVCPYCVAAEKLLKQRGVAHIEKILIDREPGRREEMMVRT---NRRTVPQIYIDDR------HIGGFDDLSALDRE--GGLEPLLAA----------------------------
>GLRX1_RICTY_Glutaredoxin-...
--------------------------------------------------MNKSILHTIIIYTLASCPYCIKAKALLDKKNVIYEEIEVSNFTQEEKEAFIKKSGG--KNTVPQIFIDNM------HVGGCDDLFNLEQD--GRLDKLLETQPKNKNSLTVSGA---------------
>Q83PP6_SHIFL_Glutaredoxin...
-------------------------------------------------------MANVEIYTKETCPYCHRAKALLSSK-GVSFQELPIDGNAAKREEMIKRSG---CTTVPQIFIDAQ------HIGGCDDLYALDAR--GGLDPLLK-----------------------------
>A6VDP7_PSEA7_Glutaredoxin...
-------------------------------------------------------MPPVVIYTTAWCPYCIRAKQLLQRK-GVDFQEIACDGKPELRAELARKAG---SSTVPQIWIGET------HVGGCDDLHALERA--GKLDALLSA----------------------------
>A5P7P8_9SPHN_Glutaredoxin...
-----------------------------------------------------MSQPHIDIYTKFGCGFCVRAKRLLDEK-GADYHEHDITMGGPKREEMLQRAP--QARTVPQIFIGET------HVGGSDELAALERS--GKLDPLLEG----------------------------
>A3LJ01_PSEAE_Glutaredoxin...
-------------------------------------------------------MPPVVIYTTAWCPYCIRAKQLLQRK-GVDFQEIACDGKPELRAELARKAG---STTVPQIWIGEN------HVGGCDDLHALERA--GKLDALLSA----------------------------
>GLRX_PSEAE_Glutaredoxin_-...
-------------------------------------------------------MPPVVIYTTAWCPYCIRAKQLLQRK-GVDFQEIACDGKPELRAELARKAG---STTVPQIWIGET------HVGGCDDLHALERA--GKLDALLSA----------------------------
>Q02EN7_PSEAB_Glutaredoxin...
-------------------------------------------------------MPPVVIYTTAWCPYCIRAKQLLQRK-GVDFQEIACDGKPELRAELARKAG---STTVPQIWIGET------HVGGCDDLHALERA--GKLDALLSA----------------------------
>A8F0W0_RICM5_Glutaredoxin...
-------------------------------------------------MMNKAILHTIIIYTLASCPYCIKAKALLDEKNVAYEEIEVSNFTQEEKEKFIKKSGG--KKTVPQIFIDNM------HVGGCDALFDLEKE--GRLDKLLENQPKKTSPAAGA-----------------
>GLRX1_RICCN_Glutaredoxin-...
--------------------------------------------------MNKAILHTIIVYTLASCPYCIKAKALLDEKNVAYEEIEVSNFTQEEKEKFIKKSGG--KKTVPQIFIDNM------HVGGCDALFDLEKE--GRLDKLLENQPKTTSPAAGA-----------------
>Q8D215_WIGBR_GrxC_protein...
-------------------------------------------------------MKNVEIYIKSTCSFCVKAKNLLKQNNIKFKEIFVENS---TANLSKMIKRSK-KTTVPQIFINKV------HIGGYEDLIIFLKK--NI-----------------------------------
>Q7PB08_RICSI_Glutaredoxin...
--------------------------------------------------MNKAILHTIIVYTLASCPYCIKAKALLDEKNVAYEEIEVSNFTQEEKEKFIKKSGG--KKTVPQIFIDNM------HVGGCDALFDLEKE--GRLDKLLENQPKRTSPAAGA-----------------
>Q2NAA9_ERYLH_Glutaredoxin...
-----------------------------------------------------MSEPKVDIYTKFGCGYCVRAKRLLDEK-GVDYEEFDITMGGPKRDEMRERAP--GAMTVPQIFIGDT------HVGGSDELHALERE--GKLDPLLAG----------------------------
>Q2C2C0_9GAMM_Putative_unc...
------------------------------------------MTEVKNLTIEQLEQYDNLVITQPNCPFCVKAKALLDERGIEYTTLVLGLNLSKLVMVDFIEQKM--GLTVRTVPQIILDG---KYIGGHDDLVAFLERQVNATEFDDFEL---------------------------
>B2AGP9_9BURK_Glutaredoxin...
-------------------------------------------------------MARVVMYSTVVCPYCVMAERLLKSRGVETIEKILIDREPGKREEMMSRT---GRRTVPQIYIDDT------HVGGFDDLSALDRQ--GGLVPLLAA----------------------------
>A4W535_ENT38_Glutaredoxin...
-------------------------------------------------------MANIEMYTKATCPFCHRAKALLSSK-GVTFQELPIDGDAAKREEMIKRSG---RTTVPQIFIDAQ------HIGGCDDLYALDAR--GGLEPLL------------------------------
>A0FVS8_9BURK_Glutaredoxin...
-------------------------------------------------------MSAITIYTTPTCPYCHAAKALLMNKGLS-YREVDVQNDRVTAVALMERT---GRRTVPQIFIGET------HVGGFDDLNALETA--GRLDRLLEANAPDHAAR--------------------
>Q3IIE2_PSEHT_Glutaredoxin...
-------------------------------------------------------MSNVVLYTKAYCPFCQRARALLDSK-GVQYTNFDIGVQPELRDEMIAKAG--GASTVPQIFINDE------HIGGCDDMMAIEAQ--GQLDKKLNATLNA------------------------
>Q1LRT8_RALME_Glutaredoxin...
-------------------------------------------------------MARVVMYSTVVCPYCQMAERLLKQRGVEAIEKILIDREPGKREEMMTRT---GRRTVPQIYIDET------HVGGFDDLSALDRQ--GGLVPLLAA----------------------------
>Q146B8_BURXL_Putative_glu...
-------------------------------------------------------MNKVIMYSTQVCPYCQMAERLLKSRGVEHVEKVLIDKDPARREEMMTRT---GRRTVPQVFIGET------HVGGYDDLSALDRA--GGLMPLLEATA--------------------------
>Q0KET6_RALEH_Glutaredoxin...
-------------------------------------------------------MARVVMYSTVVCPYCLMAERLLKSRGVETIEKVLIDREPGKREEMMART---GRRTVPQIYIDET------HVGGFDDLSALDRQ--GGLVPLLAA----------------------------
>A6VT71_MARMS_Glutaredoxin...
-------------------------------------------------------MATVTIYSSDYCPFCVRAKQLLTAK-GVAFNEIRVDGERELRQEMMEKSG---RHTVPQIWIGEQ------HVGGCDDLYALERE--QKLDALLA-----------------------------
>A4Y075_PSEMY_Glutaredoxin...
-------------------------------------------------------MADVVIYSSDWCPYCIRAKQLLASK-GVDYQEIRVDGQPAVRAEMTRKAG---RTSVPQIWIGST------HVGGCDDLYALERA--GKLDALLQSPA--------------------------
>A0GQK2_9BURK_Glutaredoxin...
-------------------------------------------------------MNKVIMYSTQVCPYCQMAERLLKSRGVEHVEKVLIDKDPARREEMMTRT---GRRTVPQVFIGET------HVGGYDDLSALDRA--GGLMPLLEATA--------------------------
>A0H7I5_COMTE_Glutaredoxin...
-------------------------------------------------------MQAVKMYTTAVCPYCIRAKQILQSKGVEQIEEVRIDFDTAAREHMMQTT---GRRTVPQIFIGDT------HVGGCDDLMALDAK--GGLLPLLQG----------------------------
>GLRX1_RICFE_Glutaredoxin-...
--------------------------------------------------MNKAILHTIIIYTLASCPYCIKAKALLDEKNVVYEEIEVSNFTQEEKEKFIKKSGG--KKTVPQIFIDNI------HVGGCDALFDLEKE--GRLDKLLEGQPKKKMPAAGA-----------------
>GLRX1_RICBR_Glutaredoxin-...
--------------------------------------------------MNKAILHAIIIYTLAGCPYCMKAKALLDKKEVAYEEIEVQNSQDPNVAVLRKKLNNPDRLTFPQIFIDNM------HIGGCDDLYDLDKE--GRLDKLLEGQPKKD-----------------------
>A8GV87_RICB8_Glutaredoxin...
--------------------------------------------------MNKAILHAIIIYTLAGCPYCMKAKALLDKKEVAYEEIEVQNSQDPNVAVLRKKLNNPDRLTFPQIFIDNM------HIGGCDDLYDLDKE--GRLDKLLEGQPKKD-----------------------
>A8GMJ2_RICAH_Glutaredoxin...
--------------------------------------------------MNKAILHTIIIYTLVSCPYCIKAKALLDEQNIAYEEIEVSNLTQAEKEKFIKKSGG--KGTVPQIFIDNM------HVGGCDDLFDLEKE--GRLDKLLEGQPKKSI----------------------
>Q4JN11_9BACT_Predicted_gl...
-------------------------------------------------------MKKITIYSTRICPYCVRAKNFFNKKNLE-YTEIMIDRDPEQMREMMEKS---GRQSVPQIFIGDY------HVGGFDDLIEYDMD--GKLEGLLG-----------------------------
>Q4IVI0_AZOVI_Glutaredoxin...
-------------------------------------------------------MPHIVIYTSAWCPYCIRAKQLLDRK-GVAYREIGVDGKPELRAEMTRKAG---RTSVPQIWIGDT------HVGGCDDLHALERA--GRLDALLED----------------------------
>A4T094_POLSQ_Glutaredoxin...
-------------------------------------------------------MQQVTMYSTQVCPYCVMAEKLLQKKGVNNLEKILIDLDPAQREVMMTRT---GRRTVPQIYIGET------HVGGYDDLVALDRA--GKLDPLLM-----------------------------
>A1URT4_BARBK_Glutaredoxin...
-------------------------------------------------------MKEVTLYTRPNCPYCTKARILLDKK-GIKYTDIDASTS--LRQEMVKRAN--GRNTFPQIFIGDY------HVGGYDDLHSLDAE--GKLDSLLNNAQ--------------------------
>Q2SMA5_HAHCH_Glutaredoxin...
----------------------------------------------------MAQFKPVTIYTTEFCPYCIRAKRLLEAK-GASFEEIKVDFNAALRQEMMQKSG---RRTVPQIWVGEE------HVGGCDELYGLERA--GTLDALLQSGASDESVSPS------------------
>Q1GS70_SPHAL_Glutaredoxin...
-------------------------------------------------------MARIEVYTKAFCPYCTRAKRLLDGK-GADFSEIDVTMDRAGFDAMVARAG--GRRTVPQVFIDDR------HVGGSDELAALDAK--GELDALIGRA---------------------------
>B0PSV3_9DELT_Glutaredoxin...
-----------------------------------------------------MSAPRITVYTKQNCPYCVRAKRLLEKKGVAFEEISVEGKDE-LRTWLAEKTG---QLTVPQIFAGER------SLGGFSDLDALEQR--GELDPILRGG---------------------------
>A7MID5_ENTS8_Putative_unc...
-------------------------------------------------------MANIEMYTKATCPYCHRAKALLNSK-GAAFLELPIDGDTAKREEMIQRSG---RTTVPQIFIDGQ------HIGGCDDLHALDAR--GGLDPLLR-----------------------------
>Q9A9Y2_CAUCR_Glutaredoxin...
-------------------------------------------------------MAKVTIYTRPFCPYCSRAVALLTDK-GADFTEIEAGMDPALRQEMMQRS---GRNTFPQIFVGEQ------HIGGCDDMMALEDQ--GKLDSLLSA----------------------------
>Q87UH2_PSESM_Glutaredoxin...
-------------------------------------------------------MAQVIVYSSDYCPYCIRAKQLLQSK-SVAFEEIRVDGKPQLRAEMTKKAG---RTSVPQIWIGPT------HVGGCDDLFALERA--GKLDALLA-----------------------------
>Q10X15_TRIEI_Glutaredoxin...
------------------------------------------------------MSVNIEIYTWSSCPFCISAKALLDKK-QVNYQEYPIDGDDIEREKMACRAN--GRNSLPQIFIDEE------HIGGCDDLYGLEAQ--GKLDRLLKK----------------------------
>A9BUZ5_COMAC_Glutaredoxin...
-------------------------------------------------------MQAVKMYTTAVCPYCIRAKQILKSKGVEQIEEIRIDTDPAARDVMMQST---GRRTVPQIFIGDY------HVGGCDDLMALDAD--GGLVPLLQS----------------------------
>A7IJX6_XANP2_Glutaredoxin...
-------------------------------------------------------MKPIEIYTKSWCPYCHSAKELLRRK-GLTFTEIDVTTDKDGQEEMTRRAG--GRTSVPQIFIGET------HVGGCDDLYALEDA--GRLDQLAA-----------------------------
>A1WBJ1_ACISJ_Glutaredoxin...
-------------------------------------------------------MQAVKMYTTAVCPYCIRAKQLLKLKGVEQIEEIRVDTDPAARQHMMEIT---GRRTVPQIFIGDT------HVGGHDDLVALDSR--GGLVPLLGA----------------------------
>Q4FKX1_PELUB_Glutaredoxin...
-------------------------------------------------------MKNVTIYTGPLCNFCDAAKRLLARNNVEYKEINIATV---DGAMDEMITKANGKRTIPQIFFDDN------HIGGYDDVRALEKE--NKLLELLK-----------------------------
>Q48C89_PSE14_Glutaredoxin...
-------------------------------------------------------MAQVIVYSSDYCPYCIRAKQLLQSK-SVAFEEICVDGKPQLRAEMTKKAG---RTSVPQIWIGST------HVGGCDDLFALERA--GKLDALLA-----------------------------
>Q476J5_RALEJ_Glutaredoxin...
-------------------------------------------------------MARVVMYSTQVCPYCVMAERLLKSKGVETIEKVLIDREPGKREEMMSRT---GRRTVPQIYIGDT------HVGGFDDLSALDRQ--GGLTPLLAA----------------------------
>Q1V095_9RICK_Glutaredoxin...
-------------------------------------------------------MKNVTIYTGPLCNFCDAAKRLLARNNVEYKEINIATV---DGAMDEMITKANGKRTIPQIFFDDN------HIGGYDDVRALEKE--NKLLELLK-----------------------------
>Q0BBK7_BURCM_Glutaredoxin...
-------------------------------------------------------MSKVLMYSTQVCPYCIQAERLLKLRGVEQIEKVLIDRDPARRDEMMTRT---GRRTVPQIYIGET------HVGGYDDLSKLDRE--GGLLPLLQAA---------------------------
>A4AZF7_ALTMA_Glutaredoxin...
-------------------------------------------------------MSKVELYTKGHCPYCHRAKALLTQK-GVEFIEYPIDVKPELRDEMIERAN--GGWTVPQIFIDDQ------HVGGCDDMMALEAQ--SKLSPMLGLA---------------------------
>A2W776_9BURK_Glutaredoxin...
-------------------------------------------------------MNKVLMYSTQVCPYCMQAERLLKLRGVEQIEKVLIDRDPARREEMMSRT---GRRTVPQIYIGDT------HVGGYDDLSKLDRE--GGLLPLLQAA---------------------------
>A0FQK7_9BURK_Glutaredoxin...
-------------------------------------------------------MNRVIMYSTQVCPYCQMAERLLKSRGVEHIEKVLIDKDPARRQEMMTRT---GRRTVPQVYIGET------HVGGYDDLSALDRA--GGLTPLLEAVA--------------------------
>Q5N151_SYNP6_Glutaredoxin...
-------------------------------------------------------MANVEIYTWSACPFCVRAKALLTRK-GVAFQEYVIDGDEAARAVMAQRAN--GRRSVPQIFIDDQ------HIGGCDDLHALDRQ--GGLDPLLGLSA--------------------------
>Q491X8_BLOPB_Glutaredoxin...
-------------------------------------------------------MAYIEIYTKKNCPYCERAKALLKKKSLDFREISVDCSNLSDSLSIEMRQRSGGRATFPQIFIDGL------HIGGSDDLILLNDQ--GKLDLILMNTNS-------------------------
>Q31KR6_SYNP7_Glutaredoxin...
-------------------------------------------------------MANVEIYTWSACPFCVRAKALLTRK-GVAFQEYVIDGDEAARAVMAQRAN--GRRSVPQIFIDDQ------HIGGCDDLHALDRQ--GGLDPLLGLSA--------------------------
>Q1BTB3_BURCA_Glutaredoxin...
-------------------------------------------------------MNKVLMYSTQVCPYCMQAERLLKLRGVEQIEKVLIDRDPARREEMMTRT---GRRTVPQIYIGDT------HVGGYDDLSKLDRE--GGLVPLLQAA---------------------------
>Q0AIA3_NITEC_Glutaredoxin...
---------------------------------------------MDDNGAERDKMPKVVMYVSGFCPYCTMAEKLLRARGVEEIEKIRVDLQPGQRTEMMRRS---GRRTVPQIYIGQT------HVGGYDDLSMLDRQ--GELASLLAG----------------------------
>A9AEJ9_9BURK_Glutaredoxin...
------------------------------------------------------------MYSTQVCPYCMQAERLLKLRGVEQIEKVLIDRDPARREEMMART---GRRTVPQIYIGET------HVGGYDDLSKLDRE--GGLVPLLQAA---------------------------
>A8HVB2_AZOC5_Glutaredoxin...
-------------------------------------------------------MKSIVIYTKSWCSYCHAAKELLRRK-GWTFTEIDVTTDPAGQQEMSKKAG--GRTSVPQIFIGDT------HVGGCDDLYALEDA--GRLDALMAA----------------------------
>A4JI43_BURVG_Glutaredoxin...
-------------------------------------------------------MNKVLMYSTQVCPYCMQAERLLKLRGVEQIEKVLIDRDPARREEMMTRT---GRRTVPQIYIGDT------HVGGYDDLSKLDRE--GGLLPLLQAA---------------------------
>A2VV66_9BURK_Glutaredoxin...
-------------------------------------------------------MNKVLMYSTQVCPYCMQAERLLKLRGVEQIEKVLIDRDPARREEMMTRT---GRRTVPQIYIGDT------HVGGYDDLSKLDRE--GGLVPLLQAA---------------------------
>A0KAS8_BURCH_Glutaredoxin...
-------------------------------------------------------MNKVLMYSTQVCPYCMQAERLLKLRGVEQIEKVLIDRDPARREEMMTRT---GRRTVPQIYIGDT------HVGGYDDLSKLDRE--GGLVPLLQAA---------------------------
>Q82SU3_NITEU_Glutaredoxin...
-------------------------------------------------------MPKIVMYVSGYCPYCTMAEKLLRARGVEEIEKIRVDLQPGLRAEMMQRT---GRRTVPQIYIGPV------HVGGYDDLAMLDRQ--GELSGLLAG----------------------------
>Q2RWF3_RHORT_Glutaredoxin...
-------------------------------------------------------MVAVEIFTTPSCPYCRRAKALLGDK-GVAYREIDVSGDPRLREEMTRRAG--GRSTVPQIFIDGR------ALGGCDDIHALDRL--GKLDGLLSGSAP-------------------------
>A6TW36_ALKMQ_Glutaredoxin...
-------------------------------------------------------MKKVVLYTKDFCPFCHRALDLLKSK-EVEFTNVDVTHDLETFKTVIKRTG---SDTVPQIFIDDE------FIGGCDDLIALDQE--DTLDSKLGL----------------------------
>A3YAN7_9GAMM_Glutaredoxin...
-------------------------------------------------------MSQVTIYSSDYCPFCIRAKQLLTMK-QVEFNEINVDGQSALRREMTEKSG---RTSVPQIWIQEH------HVGGCDELFALERS--GKLDALLSQ----------------------------
>A1FTK5_XANMA_Glutaredoxin...
-----------------------------------------------MTAQTAGGAPAITIYSTAVCPYCVAAKNFLKSKGQQ-WTEVRIDLDPVEREKMMART---RRTSVPQIFVGDV------HVGGYDDMMALHRE--GKLEPLLAGQGQA------------------------
>Q5NPI3_ZYMMO_Glutaredoxin...
-------------------------------------------------------MAHIEIYTTRVCPYCKRAKALFAEK-GVSFDEYDVTDDSAKRTEMIKRSG--GR-TVPQIFIDDK------HIGGCDDLVKLNSE--GKLDPLLAK----------------------------
>Q39CN8_BURS3_Glutaredoxin...
------------------------------------------------------------MYSTQVCPYCIQAERLLKLRGVEQIEKVLIDRDPARRDEMMTRT---GRRTVPQIYIGDT------HVGGYDDLSKLDRE--GGLVPLLQAA---------------------------
>Q15PS3_PSEA6_Glutaredoxin...
-------------------------------------------------------MSKVEIYTKGHCPYCHRAKALLEQK-GVTYTEFKVDVQPELRPEMITRAN--GGSTVPQIFIGEH------HVGGCDEMFALESQ--NKLDTLLSA----------------------------
>A8ZZB5_9DELT_Glutaredoxin...
------------------------------------------------------MIKAIEIYTTGTCPFCIRAKALLDRK-KVSYTEFRVDHTPAYVDEAVKRSG--GRTTVPQIFIGEV------HVGGCDELYALEKE--KKLDALLGL----------------------------
>A4VRV0_PSEU5_Glutaredoxin...
-------------------------------------------------------MPNVVIYTTAWCPFCIRAKALLDRK-GVAYEEIPVDGNPTLRAEMASKAG---RTSVPQIWIGDK------HVGGCDELHALERA--GRLDPLLQA----------------------------
>A3TWM5_9RHOB_Glutaredoxin...
-------------------------------------------------------MKPVEIYTTPICGFCSAAKRLLDGK-GVDYREIDVMRDREKKQEMMQRAG---RHTVPQIFIDGQ------HVGGCDELYELERA--GKLDPMLTA----------------------------
>A1VKR8_POLNA_Glutaredoxin...
-------------------------------------------------------MQTVKIYTTGSCPYCIQAKQLLKERGVTELNEIRVDMLPGERQKMMQIS---GRRTVPQIFIGAT------HVGGCDDLMALDGR--GGLMPLLSAAA--------------------------
>Q63XU5_BURPS_Glutaredoxin...
-------------------------------------------------------MNKVVMYSTQVCPYCMQAERLLKLRGVEHIEKVLIDKEPERRAEMMERT---GRRTVPQIYIGDT------HVGGYDDLSKLDRE--GGLKPLLEAA---------------------------
>Q62F45_BURMA_Glutaredoxin...
-------------------------------------------------------MNKVVMYSTQVCPYCMQAERLLKLRGVEHIEKVLIDKEPERRAEMMERT---GRRTVPQIYIGDT------HVGGYDDLSKLDRE--GGLKPLLEAA---------------------------
>Q3A7Z4_PELCD_Glutaredoxin...
-------------------------------------------------------MKKIELYTKSHCPYCRRAKDLLHIK-KAIFVEYDVTNDPAKEQEMRERS---GRMTVPEIFIDES------LVGGCDDLYALEQQ--GILDGMLRD----------------------------
>A9JZY3_BURMA_Glutaredoxin...
-------------------------------------------------------MNKVVMYSTQVCPYCMQAERLLKLRGVEHIEKVLIDKEPERRAEMMERT---GRRTVPQIYIGDT------HVGGYDDLSKLDRE--GGLKPLLEAA---------------------------
>A8KJC0_BURPS_Glutaredoxin...
-------------------------------------------------------MNKVVMYSTQVCPYCMQAERLLKLRGVEHIEKVLIDKEPERRAEMMERT---GRRTVPQIYIGDT------HVGGYDDLSKLDRE--GGLKPLLEAA---------------------------
>A7HTX3_PARL1_Glutaredoxin...
-------------------------------------------------------MADVTIYTTMMCPYCHRAKGLLQKK-GVSFTEVDVGMDADKRQEMMKRAH--GSHTVPQIFIGDK------HVGGCDDLYALDHA--GKLDPMLAA----------------------------
>A5XSB7_BURMA_Glutaredoxin...
-------------------------------------------------------MNKVVMYSTQVCPYCMQAERLLKLRGVEHIEKVLIDKEPERRAEMMERT---GRRTVPQIYIGDT------HVGGYDDLSKLDRE--GGLKPLLEAA---------------------------
>A5TIM2_BURMA_Glutaredoxin...
-------------------------------------------------------MNKVVMYSTQVCPYCMQAERLLKLRGVEHIEKVLIDKEPERRAEMMERT---GRRTVPQIYIGDT------HVGGYDDLSKLDRE--GGLKPLLEAA---------------------------
>A5J6D5_BURMA_Glutaredoxin...
-------------------------------------------------------MNKVVMYSTQVCPYCMQAERLLKLRGVEHIEKVLIDKEPERRAEMMERT---GRRTVPQIYIGDT------HVGGYDDLSKLDRE--GGLKPLLEAA---------------------------
>A4LJQ2_BURPS_Glutaredoxin...
-------------------------------------------------------MNKVVMYSTQVCPYCMQAERLLKLRGVEHIEKVLIDKEPERRAEMMERT---GRRTVPQIYIGDT------HVGGYDDLSKLDRE--GGLKPLLEAA---------------------------
>A3NR11_BURP0_Glutaredoxin...
-------------------------------------------------------MNKVVMYSTQVCPYCMQAERLLKLRGVEHIEKVLIDKEPERRAEMMERT---GRRTVPQIYIGDT------HVGGYDDLSKLDRE--GGLKPLLEAA---------------------------
>A3N5B2_BURP6_Glutaredoxin...
-------------------------------------------------------MNKVVMYSTQVCPYCMQAERLLKLRGVEHIEKVLIDKEPERRAEMMERT---GRRTVPQIYIGDT------HVGGYDDLSKLDRE--GGLKPLLEAA---------------------------
>A3MQ25_BURM7_Glutaredoxin...
-------------------------------------------------------MNKVVMYSTQVCPYCMQAERLLKLRGVEHIEKVLIDKEPERRAEMMERT---GRRTVPQIYIGDT------HVGGYDDLSKLDRE--GGLKPLLEAA---------------------------
>A2S627_BURM9_Glutaredoxin...
-------------------------------------------------------MNKVVMYSTQVCPYCMQAERLLKLRGVEHIEKVLIDKEPERRAEMMERT---GRRTVPQIYIGDT------HVGGYDDLSKLDRE--GGLKPLLEAA---------------------------
>A1UZX7_BURMS_Glutaredoxin...
-------------------------------------------------------MNKVVMYSTQVCPYCMQAERLLKLRGVEHIEKVLIDKEPERRAEMMERT---GRRTVPQIYIGDT------HVGGYDDLSKLDRE--GGLKPLLEAA---------------------------
>Q3JWH5_BURP1_Glutaredoxin...
----------------------------------------------------------MVMYSTQVCPYCMQAERLLKLRGVEHIEKVLIDKEPERRAEMMERT---GRRTVPQIYIGDT------HVGGYDDLSKLDRE--GGLKPLLEAA---------------------------
>Q2T1H3_BURTA_Glutaredoxi...
----------------------------------------------------------MVMYSTQVCPYCMQAERLLKLRGVEHVEKVLIDKEPERRAEMMERT---GRRTVPQIYIGDT------HVGGYDDLSKLDRE--GGLKPLLEAA---------------------------
>Q21YV8_RHOFD_Glutaredoxi...
----------------------------------------------------MSPMQTVKMYTTAVCPYCMQAKQILKAKGVAQIEEIRIDTDAQARAQMMEIT---GRRTVPQIFIGQT------HVGGCDDLIALDAR--DGLLPMLNAA---------------------------
>A5W3Y8_PSEP1_Glutaredoxi...
-------------------------------------------------------MSPVTIYTTPHCPYCLSAKRLLSSKGI-TPDEINVEASP-LHLAEMMQRS--QRRTVPQIFVGKV------HVGGFDDLARLDSK--GQLEALLHA----------------------------
>A5GW94_SYNR3_Glutaredoxi...
------------------------------------------------------MAASVEIYTWRACPFCIRAKDLLSRK-GVSYTDHAIDGDEAARDQMATKTG--GRRSVPQVFINGQ------HVGGCDDLYALERS--GQLDGLLA-----------------------------
>A1JHY3_YERE8_Glutaredoxi...
-------------------------------------------------------MAKIEIYTKATCPFCHRAKALLNSK-GAAFHEIAIDNDPAKREEMIARSG---RTTVPQVFIDGQ------HIGGCDDLHALDAR--GGLDPLL------------------------------
>Q6NC74_RHOPA_Putative_gl...
------------------------------------------------------MPAAIEIFTRPGCGYCSAAKSLLNRK-KAAFTEYDVAVDPGFRVKMDERAG--PGATYPQIFIGDL------HVGGCDDLYALDRE--GKLDALLADEKAAS-----------------------
>Q2W6W5_MAGMM_Glutaredoxi...
-------------------------------------------------------MAEIEIYTTDVCPYCVKAKKLFAKK-GVAYTEINVSTDDGLRQYMTNRAG--GRRSVPQIFIDGV------HVGGCDDLYALDKD--GKLDPMLAGVQ--------------------------
>B0IKE5_RHOPA_Glutaredoxi...
------------------------------------------------------MPAAIEIFTRPGCGYCSAAKSLLNRK-KAAFTEYDVAVDPGFRVKMDERAG--PGATYPQIFIGDL------HVGGCDDLYALDRE--GKLDALLADEKAAS-----------------------
>A8ZM91_ACAM1_Glutaredoxi...
-------------------------------------------------------MANIEIYTWSTCPFCRRAKQLLDQK-GATYTEYQIDGDEAARDQMVARGTN-GRRSVPQIFINDQ------HIGGSDDLYALERQ--GALDKLLGSTEVLV-----------------------
>A4YKU2_BRASO_Glutaredoxi...
------------------------------------------------------MTAAIEIYTRPGCGYCTAAKSLLTRK-NVPFTEYDAGKDPNVRQQMYDRVG--PGSTFPQIFIGKT------HIGGCDDLYALDRE--GRLDAMLAGDKATS-----------------------
>A4G996_HERAR_Glutaredoxi...
------------------------------------------------------MTAHVVMYSSGVCPYCTMAERLLTAKGISNIEKIRIDLDPAQRAAMMQKT---GRRTVPQIYVGDT------HVGGFDDLNALERL--GKLDALLQGA---------------------------
>Q8DKF2_SYNEL_Glutaredoxi...
-------------------------------------------------------MAKVEIYTWSRCPFCIRAKQLLTQK-GVKFTEYVIDGDEVARDAMAKRAH--GRRSLPQIFIDNE------HIGGCDDLYALEAQ--GKLDALLQGVA--------------------------
>A8YH34_MICAE_Similar_to_...
------------------------------------------------------MAANVEIYTWSSCPFCIRAKALLKKK-GVEFTEYCIDGDEGARAKMSDRAN--GRTSVPQIFINDQ------HIGGCDDIYALERS--GGLAPLLQN----------------------------
>A0L7H0_MAGSM_Glutaredoxi...
-------------------------------------------------------MADITIYSTTICPFCVRAKQLFKKK-GVDFTEINLDKQPDRRDEMLAKSG--GRRTVPQIFIGDR------HVGGCDDLYELELD--GELDPLLGL----------------------------
>GLRX2_SYNY3_Probable_glu...
----------------------------------------------------MAVSAKIEIYTWSTCPFCMRALALLKRK-GVEFQEYCIDGDNEAREAMAARAN--GKRSLPQIFIDDQ------HIGGCDDIYALDGA--GKLDPLLHS----------------------------
>Q7CLB8_YERPE_Glutaredoxi...
-------------------------------------------------------MAKIEMYTKATCPFCHRAKALLNAK-GAAFHEIAIDNDPAKREEMIARSG---RTTVPQIFIDGQ------HIGGCDDLHALDAR--GGLDPLL------------------------------
>Q66GC0_YERPS_Glutaredoxi...
-------------------------------------------------------MAKIEMYTKATCPFCHRAKALLNAK-GAAFHEIAIDNDPAKREEMIARSG---RTTVPQIFIDGQ------HIGGCDDLHALDAR--GGLDPLL------------------------------
>Q2JWV1_SYNJA_Glutaredoxi...
--------------------------------------------------------MAVEIYTWRFCPFCIRAKQLLDRK-GVKYIEYAIDGDEAARAEMAKRAN--GRRSVPQIFINNQ------HIGGCDDLYALEAQ--GKLDLLLQQAS--------------------------
>Q2JPZ5_SYNJB_Glutaredoxi...
--------------------------------------------------------MTVEIYTWRFCPFCIRAKQLLDRK-GVKYIEYAIDGDEAARAEMAKRAN--GRRSVPQIFINDQ------HIGGCDDLYALEAR--GQLDLLLQQAS--------------------------
>Q13EZ3_RHOPS_Glutaredoxi...
------------------------------------------------------MSAAIEIFTRPGCGYCGAAKSLLNRK-KAAFTEYDVSVDPGFRVKMDERAG--PGATYPQIFIGSF------HVGGCDDLYALDRE--GKLDALLAGELAAGEKAIS------------------
>Q8KRM3_SERMA_GrxC_-_Serr...
-------------------------------------------------------MANIDIYTKATCPFCHRAKALLNSK-GAAFNEIAIDGDNAKREVMIERSG---RTTVPQIFIDGR------HIGGCDDLYELDAR--GGLDPLL------------------------------
>Q1CD19_YERPN_Glutaredoxi...
-------------------------------------------------------MAKIEMYTKATCPFCHRAKALLNAK-GAAFHEIAIDNDPAKREEMIARSG---RTTVPQIFIDGQ------HIGGCDDLHALDAR--GGLDPLL------------------------------
>Q1C284_YERPA_Glutaredoxi...
-------------------------------------------------------MAKIEMYTKATCPFCHRAKALLNAK-GAAFHEIAIDNDPAKREEMIARSG---RTTVPQIFIDGQ------HIGGCDDLHALDAR--GGLDPLL------------------------------
>Q0I6S6_SYNS3_Glutaredoxi...
-------------------------------------------------------MAKVEIYTWSTCPFCVRAKGLLDRK-GVAYSEVSVDGDEPGRDAMAARGN--GKRSVPQIFINDQ------HVGGCDELHGLERA--GKLDGLLAGQA--------------------------
>Q0BXE9_HYPNA_Glutaredoxi...
-------------------------------------------------------MAKVTIYTRAFCPYCTRALQVLKDK-GVELNEIDAGMDPALREEMVQRSN--GGRTFPQIFVGET------HIGGCDDMLALDRS--GKLDPMLASV---------------------------
>B0ULR2_METS4_Glutaredoxi...
-------------------------------------------------------MQPVTIYTTSWCPYCAAAKSLLREK-GAAFTEIDVEARAGARREMIDRAG--GRTSVPQIFVGAT------HVGGCDDLYALDRA--GRLEPLLAG----------------------------
>B0HYY2_YERPE_Glutaredoxi...
-------------------------------------------------------MAKIEMYTKATCPFCHRAKALLNAK-GAAFHEIAIDNDPAKREEMIARSG---RTTVPQIFIDGQ------HIGGCDDLHALDAR--GGLDPLL------------------------------
>B0HLD0_YERPE_Glutaredoxi...
-------------------------------------------------------MAKIEMYTKATCPFCHRAKALLNAK-GAAFHEIAIDNDPAKREEMIARSG---RTTVPQIFIDGQ------HIGGCDDLHALDAR--GGLDPLL------------------------------
>B0HAG0_YERPE_Glutaredoxi...
-------------------------------------------------------MAKIEMYTKATCPFCHRAKALLNAK-GAAFHEIAIDNDPAKREEMIARSG---RTTVPQIFIDGQ------HIGGCDDLHALDAR--GGLDPLL------------------------------
>B0GPJ9_YERPE_Glutaredoxi...
-------------------------------------------------------MAKIEMYTKATCPFCHRAKALLNAK-GAAFHEIAIDNDPAKREEMIARSG---RTTVPQIFIDGQ------HIGGCDDLHALDAR--GGLDPLL------------------------------
>B0GDS6_YERPE_Glutaredoxi...
-------------------------------------------------------MAKIEMYTKATCPFCHRAKALLNAK-GAAFHEIAIDNDPAKREEMIARSG---RTTVPQIFIDGQ------HIGGCDDLHALDAR--GGLDPLL------------------------------
>A9ZYX6_YERPE_Glutaredoxi...
-------------------------------------------------------MAKIEMYTKATCPFCHRAKALLNAK-GAAFHEIAIDNDPAKREEMIARSG---RTTVPQIFIDGQ------HIGGCDDLHALDAR--GGLDPLL------------------------------
>A9Z461_YERPE_Glutaredoxi...
-------------------------------------------------------MAKIEMYTKATCPFCHRAKALLNAK-GAAFHEIAIDNDPAKREEMIARSG---RTTVPQIFIDGQ------HIGGCDDLHALDAR--GGLDPLL------------------------------
>A9R689_YERPE_Glutaredoxi...
-------------------------------------------------------MAKIEMYTKATCPFCHRAKALLNAK-GAAFHEIAIDNDPAKREEMIARSG---RTTVPQIFIDGQ------HIGGCDDLHALDAR--GGLDPLL------------------------------
>A9BD40_PROMA_Glutaredoxi...
-------------------------------------------------------MAQVEIYTWQFCPFCIRAKNLLNKK-GVDYKEYPIDGDPEGRLKMSERAG--GRTTVPQIFINEK------GIGGCDELYALEDS--HQLDSLLN-----------------------------
>A8GLC0_SERP5_Glutaredoxi...
-------------------------------------------------------MANIDIYTKATCPFCHRAKALLNSK-GAAFNEIAIDGDNEKREAMIARSG---RTTVPQIFIDGQ------HIGGCDDLYELDAR--GGLDPLL------------------------------
>A7FCV0_YERP3_Glutaredoxi...
-------------------------------------------------------MAKIEMYTKATCPFCHRAKALLNAK-GAAFHEIAIDNDPAKREEMIARSG---RTTVPQIFIDGQ------HIGGCDDLHALDAR--GGLDPLL------------------------------
>A6T313_JANMA_Glutaredoxi...
------------------------------------------------------MTAHVVMYSTGVCPYCTMAERLLTAKGIANIEKIRIDLDPAQRVAMMEKT---GRRTVPQIYVGDT------HVGGFDDLNALERQ--GKLDALLQSA---------------------------
>A6BW64_YERPE_Glutaredoxi...
-------------------------------------------------------MAKIEMYTKATCPFCHRAKALLNAK-GAAFHEIAIDNDPAKREEMIARSG---RTTVPQIFIDGQ------HIGGCDDLHALDAR--GGLDPLL------------------------------
>A4TSC0_YERPP_Glutaredoxi...
-------------------------------------------------------MAKIEMYTKATCPFCHRAKALLNAK-GAAFHEIAIDNDPAKREEMIARSG---RTTVPQIFIDGQ------HIGGCDDLHALDAR--GGLDPLL------------------------------
>A2BNX4_PROMS_Glutaredoxi...
-------------------------------------------------------MSKVEIYTWQYCPFCIRAKSLLKKK-NVNFTEYKIDGDEDARALMIERAD--GRRTLPQIFIDNE------GIGGCDDLYALENE--NKLEALLN-----------------------------
>Q9PAC3_XYLFA_Glutaredoxi...
--------------------------MRGIGYHWTSKSTRSFLMKQDATRDEAGSTPKITIYSTAICPYCVAAKNFLKSKGYT-WTEIMIDVNAAEREKMIART---QRTSVPQIFVGDT------HVGGYDDMMALHHA--GKLEPLLTNHSPQG-----------------------
>Q88IP1_PSEPK_Glutaredoxi...
-------------------------------------------------------MSPVTIYTTPHCPYCLSAKRLLSSKGI-TPDEINVETSP-LHLAEMMQRS--QRRTVPQIFVGKV------HVGGFDDLARLDRK--GQLEALLHA----------------------------
>Q6LSR2_PHOPR_Putative_un...
---------------------------------------------MSTMTIEQLSEYKNLVITQPHCPFCVKAKALLDDRDTEYTTLVLGTDLEKTEMVAFIEQVA--NTTVRTVPQIMLDG---KFIGGHDDLVAFLERQVNTEELGDFEL---------------------------
>Q31E79_THICR_Glutaredoxi...
-----------------------------------------------------------------------MAKSLLDGK-GLKYDVIDVGTDRSLWQELQEKTG---RNTVPQVFVGDH------HIGGFDDLSAADRS--GELDQILAK----------------------------
>B0JQ91_MICAN_Glutaredoxi...
------------------------------------------------------MAANVEIYTWSSCPFCIRAKALLKKK-GVEFTEYCIDGDERARAKMSDRAN--GRTSVPQIFINDQ------HIGGCDDIYALDRS--GGLAPLLQN----------------------------
>A9H3J1_METNO_Glutaredoxi...
-------------------------------------------------------MQPVTIYTTSWCPYCTAAKSLLREK-GAAFTEIDIEVKAGARREMIGKAG--GRTSVPQIFIGST------HVGGCDDLYALDRA--GRLDPLLAG----------------------------
>A8E918_BURPS_Glutaredoxi...
------------------------------------------------------------MYSTQVCPYCMQAERLLKLRGVEHIEKVLIDKEPERRAEMMERT---GRRTVPQIYIGDT------HVGGYDDLSKLDRE--GGLKPLLEAA---------------------------
>GLRX_NEIMB_Glutaredoxin_...
-------------------------------------------------------MQTVTMYTGPFCPYCAMAKRLLHAAGVGHIDEIRVDASP-EAFAEMQQLS--GQRSVPQIFIGET------HVGGFTDLYRLQQE--GGLDGLLNP----------------------------
>GLRX_NEIMA_Glutaredoxin_...
-------------------------------------------------------MQTVTMYTGPFCPYCTMAKRLLHAAGVGHIDEIRVDASP-EAFAEMQQLS--GQRSVPQIFIGET------HVGGFTDLYRLQQE--GGLDGLLNP----------------------------
>Q87A59_XYLFT_Glutaredoxi...
-------------------------------------------MKQDSTRDEAGSTPKITIYSTAICPYCVAAKNFLKSKGYT-WTEIMINVNSAEREKMIART---QRTSVPQIFVGDT------HVGGYDDMMALHHA--GKLEPLLTNHSPQG-----------------------
>Q7U3W7_SYNPX_Glutaredoxi...
-------------------------------------------------------MAKVEIYTWRTCPFCVRAKGLLDRK-GVSYTEHAVDGDEPGRDAMAARGD--GRRSVPQIFIDDR------HIGGCDDLHALERS--GELDPLLNA----------------------------
>Q3R565_XYLFA_Glutaredoxi...
-------------------------------------------MTQDSTRDEAGSTPKITIYSTAICPYCVAAKNFLKSKGYT-WTEIMINVNSAEREKMIART---QRTSVPQIFVGDT------HVGGYDDMMALHHA--GKLEPLLTNHSPQG-----------------------
>B0SW74_CAUSK_Glutaredoxi...
-------------------------------------------------------MAKVTIYTRPFCGYCARALKLLNDK-GADFTEVEAGMDPALRKEMMDRS---GRATFPQIFVGEQ------HIGGCDDMMALERA--GKLDALLAA----------------------------
>A9M1W6_NEIM0_Glutaredoxi...
-----------------------------------------------MQNFRKPNMQTVTMYTGPFCPYCAMAKRLLHAAGVGHIDEIRVDASP-EAFAEMQQLS--GQRSVPQIFIGET------HVGGFTDLYRLQQE--GGLDGLLNP----------------------------
>A7W6D9_METCH_Glutaredoxi...
-------------------------------------------------------MQPVTIYTTAWCPYCSAAKSLLREK-GVSFHEIDVEKTAGSRATMVQRAG--GRTSVPQIFVGDR------HVGGCDDLYALERA--GDLDPLLAA----------------------------
>A3VD51_9RHOB_Glutaredoxi...
-------------------------------------------------------MQPVTIYTTPFCGFCHAAKRLLTSK-GVAFDEIDVSVDPALRQDMMAKAG---RHTVPQIWVGET------HVGGFDDLNALERS--GKLDPLLAA----------------------------
>A3IMZ9_9CHRO_Glutaredoxi...
---------------------------------------MFNIFNSLLGRHPEKMKADVEIYTWQTCPFCIRAKLLLWWK-GVNFTDYKIDGDETAREKMAQRSQ--GKRTVPQIFINNQ------HIGGCDDLYSLDQQ--NKLDSLLTKEN--------------------------
>A1KSA6_NEIMF_Putative_gl...
-----------------------------------------------MQNFRKPNMQTVTMYTGPFCPYCAMAKRLLHAAGVGHIDEIRVDASP-EAFAEMQQLS--GQRSVPQIFIGET------HVGGFTDLYRLQQE--GGLDGLLNP----------------------------
>Q47IG2_DECAR_Glutaredoxi...
------------------------------------------------------MTAPVLMYTTAVCPYCIRAKQLLAARGVTQIEEVRVDLDPERRDEMMLKT---KRRTVPQIFIGDT------HVGGCDDLYALDAA--GQLKPLLEG----------------------------
>Q1Z0T0_PHOPR_Putative_un...
---------------------------------------------MSTMTIEQLSEYKNLVITQPHCPFCVKAKALLDDRGTEYTTLVLGTDLEKTEMVAFIEQVA--NTTVRTVPQIMLDG---KFIGGHDDLVAFLERQVNTEELGDFEL---------------------------
>Q1GZ84_METFK_Glutaredoxi...
-------------------------------------------------------MANVLMYTTGTCPYCMSAERLLLSKGVQQINKVRVDLEPELRVKMMEQT---GRRTVPQIYIDDV------HVGGFDDLRALDMA--GKLDAMLAK----------------------------
>A9W702_METEX_Glutaredoxi...
-------------------------------------------------------MQPVTIYTTAWCPYCSAAKSLLREK-GVSFHEIDVEKTAGSRAAMVQRAG--GRTSVPQIFVGDR------HVGGCDDLYALERA--GDLDPLLAA----------------------------
>A5ETE8_BRASB_Glutaredoxi...
------------------------------------------------------MTAAIEIYTRPGCGYCTAAKSLLTRK-NVPFTEHDAGKDPTIRQKMYDRVG--PGSTFPQIFIGTT------HVGGCDDLYALDRE--GKLDAMLAGETTS------------------------
>Q5FUT1_GLUOX_Glutaredoxi...
-------------------------------------------------------MSKVEIYTQPGCPYCVHAVSLLRSK-GIEFQEINAPHGSAEREESIRRSG---RRTVPQTFVDGK------GLGGCDDLMALDRA--GRLDALLGKV---------------------------
>Q31D02_PROM9_Glutaredoxi...
-------------------------------------------------------MSKVEIYTWQYCPFCIRAKSLLKKK-NVNFTEYKIDGDEDARELMIERAD--GRRTLPQIFIDNE------GIGGCDDLYALENE--NKLEALLN-----------------------------
>Q2K3S5_RHIEC_Glutaredoxi...
-----------------------------------MQGLSPSLYDRNTRHPSGDIMVPVTIYTRQFCGYCSRAKSLLEEK-GVDYVEHDATYSADLRQEMIGKSN--GRTTFPQIFIGTE------HVGGCDDLFALDRA--GKLDPMLAA----------------------------
>Q3RG42_XYLFA_Glutaredoxi...
-------------------------------------------MKQDSTRDEAGSTPKITIYSTAICPYCVAAKNFLKSKGYT-WTEIMINVNSAEREKMIALT---QRTSVPQIFVGDT------HVGGYDDMMALHHA--GKLEPLLTNHSPQG-----------------------
>Q3R688_XYLFA_Glutaredoxi...
-------------------------------------------MKQDSTRDEAGSTPKITIYSTAICPYCVAAKNFLKSKGYT-WTEIMINVNSAEREKMIALT---QRTSVPQIFVGDT------HVGGYDDMMALHHA--GKLEPLLTNHSPQG-----------------------
>Q2BHX2_9GAMM_Glutaredoxi...
-------------------------------------------------------MQDVTIYTTAWCPFCIRAKMLLDHK-QIPYSEIKVDGDPAKRQEMTKLSG---GHTVPQIFIGET------PIGGCDDMFALERQ--GKLDEMLNAS---------------------------
>Q11DZ8_MESSB_Glutaredoxi...
-------------------------------------------------------MADVTIYTRMGCGYCVAAKRLLERK-GIAYTEQDASFSPELRKEMIGRAN--GRSTFPQIFIGNI------HVGGSDDLHALERE--GRLDALLEERDIVGSSR--------------------
>Q10XD7_TRIEI_Glutaredoxi...
---------------------------------------MLDFLNPILGRHPERMKAKVEIYTWQTCPYCIRAKLLLWWK-GVNYTEYKIDGNESARNSMSERAN--RSRTVPQIFINNQ------HIGGCDDIYALDNK--GQLEPLLIEVLPD------------------------
>B0U5K0_XYLFM_Glutaredoxi...
-------------------------------------------MKQDSTRDEAGSTPKITIYSTAICPYCVAAKNFLKSKGYT-WTEIMINVNSAEREKMIALT---QRTSVPQIFVGDT------HVGGYDDMMALHHA--GKLEPLLTNHSPQG-----------------------
>A8CY93_9CHLR_Glutaredoxi...
------------------------------------------------MSDTASPTPAIVIYTTAICPYCVAAKNFLKSKGQS-WSEVRIDLDPAEREKMVART---KRTSVPQIFIGDT------HVGGYDDMMALHRA--GGLEPLLGGGA--------------------------
>A3UGI4_9RHOB_Glutaredoxi...
-------------------------------------------------------MAAVTIYTRPMCPYCVRAVSLLKKK-GVSFDEIDAGFDVKKKKEMVDRAN--GARTFPQIFIGDT------HVGGCDEMMAMENA--GKLDDLLRNEGAL------------------------
>Q21NG9_SACD2_Glutaredoxi...
-------------------------------------------------------MPEVVIYSSNYCGFCFRAKQLLQSK-GVKYKEIVVDGDTQLRTELARKAG---ARTVPQIWIGDN------HVGGCDELYTLERT--GSLDDLLAL----------------------------
>Q1YUL6_9GAMM_Glutaredoxi...
-------------------------------------------------------MSHVVLYGTRFCPFCTAARRLLTAK-EIDYQDISVDNNPELRGKLITKSG---RNTVPQIWFGNQ------HIGGFDELRDLERQ--GTFNATLKAGVESGETVSI------------------
>B0J731_RHILT_Glutaredoxi...
-------------------------------------------------------MVRVTIYTRQFCGYCTRAKSLLEEK-GVEYVEHDATFSPDLRQEMIGKSN--GRTTFPQIFIGAD------HVGGCDDLFALDRA--GKLDPLLAA----------------------------
>A4U2A5_9PROT_Glutaredoxi...
-------------------------------------------------------MAQVEIYTTQTCPYCIRAKRLLTTK-GVAFQEYDVSNDPELRSAMTARAH--GGRTVPQIFINGE------HVGGCDDLHSLDGA--GELDVLLAKESA-------------------------
>Q8PNL1_XANAC_Glutaredoxi...
-----------------------MEIPVARYHVSDLTPTTEFPVSQDHTDQDAASGPQITLYSSAICPYCVAAKNFLKSKGKT-WTEVRIDLDPAERDKMVALA---KRTSVPQIFVGDV------HVGGYDDMMAMHRA--GKLEPLLAGSAGGQA----------------------
>Q7VE11_PROMA_Glutaredoxi...
-------------------------------------------------------MAKVEIYTWQYCPFCIRAKALLDLK-KIDYDEYPIDGNQAEREKMSIRAK--GKTTVPQIFINNQ------SVGGCDELYALEES--NQLDNLINQNK--------------------------
>Q5GWK3_XANOR_Glutaredoxi...
-----------------------MEIPVARYHVSDPIPTTEFPVSQDHTDQGAASGPQITLYSSAICPYCVAAKNFLKSKGKT-WTEVRIDLDPAERDKMVALA---KRTSVPQIFVGDV------HVGGYDDMMAMHRA--GKLEQLLAGSAGGQA----------------------
>Q5FAB3_NEIG1_Putative_gl...
-------------------------------------------------------MQTVTMYTGPFCPYCAMAKRLLHAAGVGHIDEIRVDASP-EAFAEMQRLS--GQRSVPQIFIGET------HVGGFTDLYRLQQE--GGLDGLLNP----------------------------
>Q3JF21_NITOC_Glutaredoxi...
-------------------------------------------------------MPKVVMYATLWCPYCIGARRLLDSK-GIDYTEIRVDLEPEQRAVMINKSH---RRTVPQIFINDQ------PIGGYDELAQLERA--RELDVLLGLA---------------------------
>Q3AGV9_SYNSC_Glutaredoxi...
-------------------------------------------------------MAKVEIYTWRTCPFCVRAKGLLDRK-GVSYTEHSVDGDEPARDAMAARGD--GRRSVPQVYIDDR------HIGGCDDLHALDRG--GELDALLKA----------------------------
>Q2NZR1_XANOM_Glutaredoxi...
-----------------------MEIPVARYHVSDPIPTTEFPVSQDHTDQGAASGPQITLYSSAICPYCVAAKNFLKSKGKT-WTEVRIDLDPAERDKMVALA---KRTSVPQIFVGDV------HVGGYDDMMAMHRA--GKLEQLLAGSAGGQA----------------------
>Q6SFQ8_9BACT_Glutaredoxi...
---------------------------------------------------------MIKVYTSHSCFYCTRAKNYLDNLDIDYQTLN-----IQEDVEARDFFIKSGFRTVPQIFVDDQ----LLCKGGSDGLVQMTKEDIQNKVIELTGVRS-------------------------
>Q28VP9_JANSC_Glutaredoxi...
-------------------------------------------------------MAIVTLYTSPLCGFCHAAKRMLTDK-GVSYAEIDVAADPSKRQEMMSRAN--GRHTVPQIFIGDA------HVGGYDDMAALERT--GKLDPMLSAD---------------------------
>A3K2U1_9RHOB_Glutaredoxi...
-------------------------------------------------------MQNVEIYSSPLCGYCHAAKRLLTSK-GVAFHEINVLEEPARRSEMMDRAH--GRHTVPQIFVGDT------HVGGYDDLAALERE--GKLDPLLAG----------------------------
>A3IP05_9CHRO_Glutaredoxi...
------------------------------------------------------MAANVEIYTWSTCPFCIRAKALLVKK-GAEFTEYCIDGDEEAREEMTERAN--GKRSLPQIFINDR------HVGGCDELYHLDST--GKLDSLLEQSAA-------------------------
>A2BUF6_PROM5_Glutaredoxi...
-------------------------------------------------------MSTVEIYTWRFCPFCIRAKSLLEKK-NITFTEHKIDGDDDARELMTKRAN--GKRTVPQIFINNK------SIGGCDELYELEKE--EKLDLLLN-----------------------------
>A1K9C2_AZOSB_Probable_gl...
-----------------------------------------------------MSTSSIRMYATAVCPYCVRAEQLLRRKGVTAIDKIRIDLDPARRDEMMELT---GRRTVPQIFIGDL------HVGGCDDLYELDRS--GGLDPLLAKLAG-------------------------
>Q8PBZ1_XANCP_Glutaredoxi...
--MRAARRVGVNRQLIHSVAVTTSKFQSPVTICQTTDPTTEFPVSQDHTGQQAATGPQITLYSTAICPYCVAAKNFLKSKGQT-WTEVRIDLDPAERDKMVALA---KRTSVPQIFVGDI------HVGGYDDMMAMHRA--GKLEPLFAAAGGQA-----------------------
>Q7VRK6_BLOFL_Glutaredoxi...
------------------------------------------------------MSYDIVIYTKKNCPYCDRAKFFLVEQSLIFKEIVLSDD-KSDPAYLEMYNRSKGCVTVPQVFINNN------HVGGSDDLLKLGRN--RKDLEQLLK----------------------------
>Q4URK9_XANC8_Glutaredoxi...
--MRAARRVGVNRQLIHSVAVTTSKFQSPVTICQTTDPTTEFPVSQDHTGQQAATGPQITLYSTAICPYCVAAKNFLKSKGQT-WTEVRIDLDPAERDKMVALA---KRTSVPQIFVGDI------HVGGYDDMMAMHRA--GKLEPLFAAAGGQA-----------------------
>Q3BWQ8_XANC5_Putative_gl...
--------------------------------MSDLTPTTEFPVSQDHTDQDAASGPQITLYSSAICPYCVAAKNFLKSKGKT-WTEVRIDLDPAERDRMIALA---KRTSVPQIFVGDV------HVGGYDDMMAMHRA--GKLEPLLAGSAGGQA----------------------
>B0RU09_XANCB_Putative_gl...
--MRAARRVGVNRQLIHSVAVTTSKFQSPVTICQTTDPTTEFPVSQDHTGQQAATGPQITLYSTAICPYCVAAKNFLKSKGQT-WTEVRIDLDPAERDKMVALA---KRTSVPQIFVGDI------HVGGYDDMMAMHRA--GKLEPLFAAAGGQA-----------------------
>Q2J473_RHOP2_Glutaredoxi...
------------------------------------------------------MSAAIEIFTRPGCGYCSAAKSLLNRK-KAAFTEYDVAVDPAHRKTMDARTY--PGSTYPQIFIGGT------HVGGCDDLYALDRE--GKLDALLAGEKATS-----------------------
>Q1MBA6_RHIL3_Putative_gl...
-------------------------------------------------------MVPVTIYTRQFCGYCTRAKSLLEEK-GVEYVEHDATFSPDLRQEMIGKSN--GRTTFPQIFIGAD------HVGGCDDLFALDRA--GKLDPMLAA----------------------------
>Q12F48_POLSJ_Glutaredoxi...
-------------------------------------------------------MQPVKIYTTATCPYCIHAKQLLKQRGVAELDEIRVDMLPGERQKMMDIT---GRRTVPQIFIGGT------HVGGCDDLVALDGR--GGLMSLLNGG---------------------------
>Q0G7Z1_9RHIZ_Glutaredoxi...
-------------------------------------------------------MPDITIYTRQLCGFCARAKRLLDEK-GVVYDEKDATGSPVLRQEMRERAK--GGATFPQIFIGET------HVGGCDDLFALDRA--GKLDQLLSA----------------------------
>A5GP83_SYNPW_Glutaredoxi...
-------------------------------------------------------MPSVEIYTWRTCPFCVRAKQLLDRK-GVTYTEYSVDGDEPARDAMAARGN--GRRSVPQIFIADQ------HIGGCDELHALERA--GKLDALLS-----------------------------
>Q8YMR0_ANASP_Glutaredoxi...
---------------------------------------MSNLFNQLFGRSPAKIKANVEIYTWQTCPYCIRAKLLLWWK-GVQFTEYKIDGDEAARANMAERAN--GRRTVPQIFINNQ------HIGGCDDLYELDTK--GQLDPLLVQPA--------------------------
>Q89XU6_BRAJA_Glutaredoxi...
------------------------------------------------------MPAAVEIYTRPGCGYCSAAKSLLTRK-KATFTEFDVARNPSWRDEMYDRAG--EGSTFPQIWIGGS------HVGGCDDLYALDRE--GKLDGMLESVKAES-----------------------
>Q3MB73_ANAVT_Glutaredoxi...
---------------------------------------MLNLFNQFFGRSPEKIKANVEIYTWQTCPYCIRAKLLLWWK-GVQFTEYKIDGDEAARANMAERAN--GRRTVPQIFINNQ------HIGGCDDLYELDTK--GQLDPLLVQPA--------------------------
>A4CY94_SYNPV_Glutaredoxi...
-------------------------------------------------------MPSVEIYTWRTCPFCIRAKQLLDRK-GVAYTEYSVDGDEPARDAMAARGN--GRRSVPQIFIADQ------HIGGCDELHALERA--GTLDALLS-----------------------------
>Q7NF43_GLOVI_Glutaredoxi...
------------------------------------------------------MNPKVEIYTWQFCPFCIRAKALLKQK-SVAFSEYAIDGDEAARSAMAERAD--GRRSVPQIFIDGK------HIGGCDDLYALDRS--GQLDPLLVAS---------------------------
>Q5P7N2_AZOSE_Glutaredoxi...
-------------------------------------------------------MAKIRMYATNVCPYCVRAEQLLKRKGVTDIEKIRVDQDPSLRDEMIRLT---GRRTVPQIFIGDL------HVGGCDDLFDLDHA--GKLDSLLAAP---------------------------
>Q21BZ2_RHOPB_Glutaredoxi...
--------------------------------MMSMVRKPESLFGIMLQQPECDMSAAIEIFTRPGCGYCSAARSLLTRK-KAAFTEYDVSLDPSFREQMTKRVG--AGATYPQIFIGEL------HVGGCDDLYDLDRA--GKLDSLLAGETAAS-----------------------
>A8G2I5_PROM2_Glutaredoxi...
-------------------------------------------------------MSKVEIYTWQYCPFCIRAKSLLKKK-NINFTEYKIDGDEDARALMTERAD--GRGTLPQIFIDNE------GIGGCDDLYTLENE--NKLDSLLG-----------------------------
>A4EH01_9RHOB_Glutaredoxi...
-----------------------------------------------------------------------MAKRLLNSK-DISYAEVNISAQPERRAEMIQRAN--GGSTVPQIFVDGT------HVGGCDDLFALERG--GKLDALLAA----------------------------
>A3Z381_9SYNE_Glutaredoxi...
-------------------------------------------------------MAAVEIYTWRFCPFCVRAKQLLDRK-GVAYTEYAIDGDEPARDAMAARGD--GRRSVPQIFIADR------HIGGCDDLHAMERA--GELDALLAGAA--------------------------
>A3VV00_9PROT_Glutaredoxi...
----------------------------------------------------MSDMQSVIMYTTPMCPYCARARRLLEEK-GATIEEKRAGLNVDLKNEMIEKSG--GARTFPQIFIGDT------HVGGCDDLMALNEE--GKLDRQLAGDR--------------------------
>Q7V4A1_PROMM_Glutaredoxi...
-------------------------------------------------------MAKVEIYTWQSCPFCLRAKALLDRK-GVSYQEHAIDGDQAARAVMASRAG--GKNTLPQIFIDDL------SIGGCDELHALEGA--QKLDGLLQGKV--------------------------
>B0BYI1_ACAM1_Glutaredoxi...
---------------------------------------MPNFLNNLLGRHPERVKANTEIYTWQTCPFCIRAKLLLSWK-GVKYTEYKIDGDEAARAKMAERAN--NRRSVPQIFINNQ------HIGGCDDLYQMDTM--GQLDDLLSQPAAS------------------------
>A3PAP7_PROM0_Glutaredoxi...
-------------------------------------------------------MSKVEIYTWQYCPFCIRAKSLLKKK-NIIFTEYKIDGDEDARALMTERAD--GRRTLPQIFIDNE------GIGGCDDLYTLENE--NKLDALLN-----------------------------
>Q3IYK8_RHOS4_Glutaredoxi...
-------------------------------------------------------MKSVEIYTTPTCGYCQAAKSLLRRK-GVSYAETDVSTDPSLRAAMTQRAH--GRRTVPQIFIGGQ------HVGGCDDLYALEDA--GKLDPMLAD----------------------------
>Q4C5G3_CROWT_Glutaredoxi...
---------------------------------------MLNLFNSLLGRDPQKIKADVEIYTWQTCPFCIRAKLLLWWK-GVNFTEYKIDGDETAREKMAQRSS--GKRSVPQIFVNNQ------HIGGCDDLYSLDGQ--NQLDPLLIMDNG-------------------------
>A7JLG1_FRANO_Putative_un...
------------------------------------------------MNNFKSIVLYRMVTPEKICPYGLKAKALFEQKGWSFEDNHLKTRAETDAFKAKYNLQT--------TPLIFIDG---QQIGGYSDLLEFLGEK--------------------------------------
>A7JHB2_FRANO_Putative_un...
------------------------------------------------MNNFKSIVLYRMVTPEKICPYGLKAKALFEQKGWSFEDNHLKTRAETDAFKAKYNLQT--------TPLIFIDG---QQIGGYSDLLEFLGEK--------------------------------------
>A6UXI1_PSEA7_Glutaredoxi...
------------------------------------------------------MTTDVLLYTTNWCPFCRRAKALLKEK-GVRWKELDIEADPAHRQAMAEASG---RSSVPQIFINGT------LIGGSDELFALDVR--GELDKLLGRNPPAT-----------------------
>A3PNP1_RHOS1_Glutaredoxi...
-------------------------------------------------------MKSVEIYTTPTCGYCQAAKSLLRRK-GVSYAETDVSTDPSLRAAMTQRAH--GRRTVPQIFIGGQ------HVGGCDDLYALEDA--GKLDPMLAD----------------------------
>A2CDA7_PROM3_Glutaredoxi...
-------------------------------------------------------MAKVEIYTWQSCPFCLRAKALLDRK-GVSYQEHAIDGDQDARAAMANRAG--GSNTLPQIFIDDL------SIGGCDELHALEGA--QKLDGLLQGKG--------------------------
>A0Q5Y8_FRATN_Glutaredoxi...
------------------------------------------------MNNFKSIVLYRMVTPEKICPYGLKAKALFEQKGWSFEDNHLKTRAETDAFKAKYNLQT--------TPLIFIDG---QQIGGYSDLLEFLGEK--------------------------------------
>Q6MNE8_BDEBA_Glutaredoxi...
-----------------------------------------MKPCLPHLPMSKRIMAKVLIYKKIPCPYCDRAMHLMDDR-GIDYDVVDLTDKPEEIERIKTETG---WRTVPIIMINGK------LIGGYTDLKALDEE--GKLMPLLQE----------------------------
>Q4C787_CROWT_Glutaredoxi...
------------------------------------------------------MAANVEIYTWSTCPFCIRAKALLDKK-GVNYTEYCIDGDEDAREIMAERAN--GKRSLPQIFINDG------HVGGCNELYDTELA--GELDSLLEQSVAS------------------------
>A9DYH2_9RHOB_Glutaredoxi...
-------------------------------------------------------MQPVEIYTSPLCGFCHSAKRLLTQK-GAAFDEVDVLSEPERKKEMIQRAG--GARTVPQIFIGDV------HVGGCDELYALDRA--GKLDALLQDT---------------------------
>A0NNY4_9RHOB_Glutaredoxi...
-------------------------------------------------------MAEVVIYTRQLCGFCTAAKRLLDKK-GVAYTEHDATFDPGLRKEMVQKAN--GHSTFPQVFVGKT------HVGGCDDLHDLERA--GKLDALLAS----------------------------
>Q92MJ8_RHIME_PROBABLE_GL...
----------------------------------------------------METMASVVIYTRQFCGYCTRAKKLLESK-GVDFTEYDATYAPELRQEMIEKSR--GGRTFPQIIINDV------PVGGCDDLHALDRA--GKLDDLLAA----------------------------
>Q3AVY9_SYNS9_Glutaredoxi...
-------------------------------------------------------MAKVEIYTWRTCPFCIRAKALLDGK-GAAYTEISVDGDEPGRDAMAARGN--GRRSVPQIFINDA------HVGGCDELHGLERA--GELDALLNA----------------------------
>B0C104_ACAM1_Glutaredoxi...
-------------------------------------------------------MANVEIYTWSTCPFCRRAKHLLDQK-GVTYTEYVLDGDETARDAMVARGTQ-GRRSVPQIFINDQ------HIGGSDALYDLEQQ--GKLDGLLNSSLAGATPLKPYQRGRNISGT--------
>Q1ZEK7_9GAMM_GrxC_glutar...
-------------------------------------------------------MVAVTIYTTPWCPYCIRALRLLDNK-KVQYTQIDVS-DPTERAKMQALTG---GHTVPQILINAQ------PIGGCDELYALEHE--AKLDALLNAS---------------------------
>Q061J7_9SYNE_Glutaredoxi...
-------------------------------------------------------MAKVEIYTWRTCPFCIRAKALLDGK-GAAYTEISVDGDEPGRDAMAARGN--GRRSVPQIFINDA------HVGGCDELHGLERA--GKLDSLLNA----------------------------
>B0JIU4_MICAN_Glutaredoxi...
---------------------------------------MLNLFNSLFGRYNENIKANVEIYTWATCPYCIRAKWLLGWK-GVKYTEYKIDGDESARQAMAERSN--GKRSVPQIFINNE------HIGGCDDLYALDGQ--KKLDNLLAKCGTI------------------------
>A8YHC5_MICAE_Similar_to_...
---------------------------------------MLNLFNSLFGRYNENIKANVEIYTWATCPYCIRAKWLLGWK-GVKYTEYKIDGDESARQAMAERSN--GKRSVPQIFINNE------HIGGCDDLYALDDQ--KKLDNLLAKCGTI------------------------
>A6UCF9_SINMW_Glutaredoxi...
-------------------------------------------------------MASVVIYTRQFCGYCTRAKRLLESK-GVDFIEYDATYAPELRQEMIEKSK--GGRTFPQIIINDV------PVGGCDDLHALDRA--GKLDDLLAA----------------------------
>Q605Y9_METCA_Glutaredoxi...
-------------------------------------------------------MLPVRMYSTAMCPFCSAAERLLKSKGVVEIEKIRVDLDPARLQEMMTIT---HRRTVPQIFIGDR------HVGGFDDLAALERT--GELGELLSGPA--------------------------
>A0YQC8_9CYAN_Glutaredoxi...
---------------------------------------MFDFLNPILGRHPEQVKANVEIYTWQTCPYCIRAKLLLWWK-GVNYTEYKIDGDNTARNQMAERAN--GRRSVPQIFINHQ------HIGGCDELYQLNSQ--GSLDPLLAESVAI------------------------
>Q3SJS1_THIDA_Glutaredoxi...
-------------------------------------------------------MNAVKVYSTGTCPICVKAKAFLDKRGIG-YDEVRIDLDREAMKEFSVVTN--GARTVPQIVVDGT------CIGGFTELTELDMD--GGLDHLHPASPGGQGG---------------------
>Q05VL8_9SYNE_Glutaredoxi...
-------------------------------------------------------MAKVEIYTWRTCPFCVRAKALLDGK-GVAYTEHSVDGDEPARDAMAARGD--GRRSVPQVFINDV------HIGGCDDLHARERA--GDLDALLAQG---------------------------
>A5CVT5_VESOH_Glutaredoxi...
-------------------------------------------------------MKKNIIYCSDSCFFCQKAYQLLEKKGIHFKKH---YVRTQVDWNEVKEKTN--RTTVPQIFINDF------YIGGFDDLSAAEQS--GKLDEILNKT---------------------------
>A3V2C0_9RHOB_Glutaredoxi...
-------------------------------------------------------MQTIEIYTKPTCGFCHMAKRVLTAK-GVSFTEVNITAQPEKRAEMIQRAK--GGSTVPQIFIGGK------HIGGCDDLMALDRQ--GKLDGLLSA----------------------------
>Q0AMD8_MARMM_Glutaredoxi...
-------------------------------------------------------MTDITIYTRPMCGYCARAVSLLKQK-GVAFTEIDAGFDQAKRQEMIQRSN--GGRTFPQIFIGDM------HVGGCDDLMALERG--NKLDALLQA----------------------------
>A6FL83_9RHOB_Glutaredoxi...
-------------------------------------------------------MQPVEIYTSPLCGFCHAAKRLLKQK-GANFTEVDVLVEPARKPEMIQRAG--GKKTVPQIFIGDI------HVGGCDELYALERA--GKLDALLSA----------------------------
>A3SUM6_9RHOB_Glutaredoxi...
-------------------------------------------------------MQPVEIYTSPLCGFCHAAKRLLNEK-GVSFAEVDVLAQPERKSEMIERAN--GGRTVPQIFIGDT------HVGGCDDLYALERA--GKLDALLAS----------------------------
>A3S9R9_9RHOB_Glutaredoxi...
-------------------------------------------------------MQPVEIYTSPLCGFCHAAKRLLNEK-GVSFAEVDVLAQPERKSEMIERAN--GGRTVPQIFIGDT------HVGGCDDLYALERA--GKLDALLAS----------------------------
>A0ZBB8_NODSP_Glutaredoxi...
---------------------------------------MQNFLNPLFGRHPEQVKANVEIYTWQTCPYCIRAKMLLWWK-GVRFTEYKIDGDEAARAKMAERAN--GRRSVPQIFINHQ------HIGGCDDLYQLDTK--AQLDSLLAQPAI-------------------------
>A6E4Y2_9RHOB_Glutaredoxi...
-------------------------------------------------------MKPVEIYTSPLCGFCHSAKRLLQKK-GVNFSEINVLAQPARKSEMMKRAN--GRHTVPQIFIGTT------HVGGCDDLYALEQA--GKLDALLRG----------------------------
>A4E890_9ACTN_Putative_un...
----------------------------------------------------MATDHELTLYVMTGCPYCIKVKHFLADNGVTIPERN-----ISTDSDAEQTLIAVGGKRQVPCLFIDGEP----LYESNDIIAWVQENLL-------------------------------------
>A0Z8E4_9GAMM_Glutaredoxi...
-------------------------------------------------------MTEIVMYTTRWCPFCTGAKTLLNKK-GVEFSEIPVDGDPALRASMAERAG---ATSVPQIWIGDA------HIGGCDELFSLEQQ--GRLDSMLSGQR--------------------------
>Q5GSM1_WOLTR_Glutaredoxi...
---------------------------------------------------MKNAKRKVVIYIKQYCPFCKRAKELLDEK-GVKYEEIDVFKNSDLFSNIKLKYN---VRTVPQIFIADKNGNYVHHIAGCDKLMDLERE--GKLDDMLSTNYDKTDVTTYTSNSDEYEEYVASHDDFM
>Q4FRF5_PSYAR_Probable_gl...
------------------------------------------------------MTVSVKVYTTPICPYCSNAKQLLKSKGVDYEEIGMHDMSSDDRRALMQKTNN--YRTVPQIFVGET------FVGGFDELNQMNQQ--GKLDELLAG----------------------------
>Q1Q9Y9_PSYCK_Glutaredoxi...
------------------------------------------------------MTVSVKVYTTPICPYCSNAKQLLKSKGVDYEEIGMHDMSSDDRRALMQKTNN--YRTVPQIFVGET------FVGGFDELNQMNQQ--GKLDELLAG----------------------------
>Q167B3_ROSDO_Glutaredoxi...
------------------------------------------------------MPPEITLYTKGYCPHCKAARALLSAK-GVRFVNHDIDITPERRGEMIARAG--GRTTVPQIFIADF------HVGGNSDLTALNSS--GTLDALLNIKQPA------------------------
>Q162E9_ROSDO_Glutaredoxi...
------------------------------------------------------MPPEITLYTKGYCPHCKAARALLSAK-GVRFVNHDIDITPERRGEMIARAG--GRTTVPQIFIADF------HVGGNSDLTALNTS--GTLDALLNIKQPA------------------------
>A9H6T3_9RHOB_Glutaredoxi...
-------------------------------------------------------MKNVEIYTSPLCGFCHAAKRLLSQK-GITFAEVDVLADPGRKPEMVQRAN--GSRTVPQIFVGDL------HVGGCDDLYALERA--GKLDQLLAA----------------------------
>Q1GWX1_SPHAL_Glutaredoxi...
------------------------------------------------------MKPNITLYTKDYCPFCHRAKAHLRAKGVTDWIEIDVEDDPVQFRAMQTASG--GRRTVPQIFINGT------HVGGSDDLVALDAD--GGLDLLLREKMLV------------------------
>Q0FV64_9RHOB_Glutaredoxi...
-------------------------------------------------------MPAIEIYTTPICGFCHAAKRLLTQK-NAEFTEIDVMQEPKRRSEMTQRAN--GGRTVPQIFIGET------HVGGCDELYALERA--GKLDALLAG----------------------------
>A3YUF7_9SYNE_Glutaredoxi...
----------------------------------------------------MNTPAKVEIYTWRFCPFCIRAKALLDRK-GVAYEEYAIDGDQAARGAMAQRAD--GRSSLPQIFINDQ------GIGGCDELHSLERA--GRLDPLLQGA---------------------------
>B0VEX3_9BACT_Putative_gl...
------------------------------------------------------MSAKVIVFSTPSCIWCKKAKEYLKSINQNFTDIDVSRDIAARNDMIRKSGQEAVPQIWINNIPVVG-----FDLEKINRLLNLYNTKKGESNG--------------------------------
>A9F1N3_9RHOB_Glutaredoxi...
-------------------------------------------------------MKPVEIYTSPLCGFCHAAKRLLTQK-GVSFDEIDVLANPGRKAEMIERAN--GGRTVPQIFVGET------HVGGCDDLYALDRS--GKLDPLLAA----------------------------
>GLRX1_SYNY3_Probable_glu...
------------------------------------MANLFNWLPLLSGRQADGIKAKVEIYTWQTCPFCIRAKLLLWWK-GVKFIEYKIDGDDQARQAMAARAE--GRRTVPQIFVNDQ------GIGGCDQLYGLDSR--GQLDPLLATPPNPA-----------------------
>Q98G79_RHILO_Glutaredoxi...
-------------------------------------------------------MVDVTIYTRMMCGYCTAAKRLLERK-GVAYTEHDASFSPELRQEMISRAH--GRTTFPQIFIGET------HVGGCDDLHELEAE--GRLDRLLANGATI------------------------
>Q1GCI1_SILST_Glutaredoxi...
-------------------------------------------------------MKPVEIYTSPLCGFCHAAKRLLNQK-GVSFSEVDVLANPDRKSEMIQRAN--GGRTVPQIFVGDI------HVGGCDELHALDRA--GKLDSLLAS----------------------------
>Q0FE13_9RHOB_Glutaredoxi...
-------------------------------------------------------MNKIEIYTGNFCGFCTAAKRLLNKK-GANFSEINIHDNVEKRAEMIQRSN--GGRTVPQVFINDT------HVGGCDDLYDLENM--GHLDKLLIA----------------------------
>Q07VC0_RHOP5_Glutaredoxi...
------------------------------------------------------MTAAIEIFTRPGCGYCSAARSLLTRK-NAAFIEYDVSVDPNFRLKMIDRVG--AGATYPQIFIGKL------HVGGCDELYALDRE--GRLDSLLAGETAAS-----------------------
>A3W7L4_9RHOB_Glutaredoxi...
-------------------------------------------------------MQPVEIYTSPLCGFCHSAKRLLQKK-GVNFSEINVLAQPARKSEMLKRAN--GRHTVPQIFIGST------HVGGCDELYALDQA--GKLDVLLRG----------------------------
>Q47VY4_COLP3_Glutaredoxi...
-------------------------------------------------------MAKVEIYTKEYCPYCTHAVALLKSK-QTEYNEIKIDDDMEMRSTMIERTN--GGYTVPQIFINDV------HIGGCDQLVALERN--TQLDALLDAK---------------------------
>A8TK57_9PROT_Glutaredoxi...
------------------------------------------------------MAKKIEIYTTMFCPFCHRAKALLKNK-GVAFTEYDVGGSSDERARMRERAD--GRHTVPQIFIDGV------GIGGSDELAALDRQ--GKLDPMLGLTA--------------------------
>A4BAV9_9GAMM_Redox-activ...
--------------------------------------------------------MQDIKVLGSGCAKCEKTASLIEKLAQEQGASVTVEKETRPEALITYGVMRTPAVVIDGQLVHSG------GIPATTDIVSWFKQN--------------------------------------
>A1SZI1_PSYIN_Glutaredoxi...
-------------------------------------------------------MATIVIYTTSWCPFCTRAKKLLDHK-NVTYTEVDVS-SSDARAKMVALTG---GSTVPQLLINDK------PEGGCDELYALERS--GKLDKLLSQ----------------------------
>B0TZX3_FRAP2_Glutaredoxi...
-----------------------------------------------MTQQFNKIVLYRMVTPEKTCPYGLKAKALFEEKGWCFEDHILKTRAETDAFKHKYNLET--------TPLIFIDG---KQIGGYSDLLEFLGQK--------------------------------------
>A9HMS2_9RHOB_Glutaredoxi...
------------------------------------------------------MPPEITLYTKGYCPHCKAARALLAAK-GVRFVNHDIDITPARRREMIARAG--GRTTVPQIFIADF------HVGGNSDLTALNTS--GTLDALLKNKQTA------------------------
>A3X778_9RHOB_Glutaredoxi...
------------------------------------------MAQNIDITQLETRMKSVEIYTSPLCGFCHAAKRLLNQK-GVEFSEVNVLTNPGRKQEMIQRAN--GGYTVPQIFIGDT------HVGGCDDLYALEQA--GKLDSLLAA----------------------------
>A5WDL9_PSYWF_Glutaredoxi...
------------------------------------------------------MTAPVTVYTTPICPYCSNAKQLLKSKGIEFKEIGMHDISSDERMELMKKTNN--YRTVPQIFIGDT------FVGGFDQLNQLNQS--GKLDEMVNG----------------------------
>A4ETC8_9RHOB_Glutaredoxi...
---------------------------------------------------METCMKPVEIYTSPLCGYCHAAKRLLKQK-GVTFSEVNVLADPGRKGEMIKRAN--GGRTVPQIFIGDT------HVGGCDDLYALEQA--GKLDSLLAA----------------------------
>Q097W0_STIAU_Glutaredoxi...
----------------------MARLFLSQDKVSPAVQEFVGQFHRSVVETVAGTVAREHIVVVGMAQNPFVRRARKLLDEEKLKFTYLEYGSYFSMWKERLALKMWAGFPTFPMVFIDG-----TLVGGFTDLKALKER--GQLR---------------------------------
>Q2CJR1_9RHOB_Glutaredoxi...
-------------------------------------------------------MANIEIYTTQTCGYCHAAKRLLTQK-GAGYTEIDAS-DPARRAEMTQRAK--GGRTVPQIFIGDT------HVGGCDELFALERA--GKLDALLAA----------------------------
>Q223J5_RHOFD_Glutaredoxi...
----------------------MPRPILAESNIHPAIREKIATHEQGIVREVQAAVAKHAVVVVGMGLNPFPKKARKALDAAGVAHHYLEYGNYFSNWRQRNALKLWTGWPTLPMVFVKG-----VLVGGADDLIKLIDN--GELTKLLA-----------------------------
>A9D7R9_9RHIZ_Putative_gl...
---------------------------------------------------MEIMMADVTLYTRQFCGFCTAAKRLLDSK-NVAYTEHDATFSPELKQEMIGKAN--GRATFPQIFIDGL------HVGGCDELHALEHA--GKLDPLLEGA---------------------------
>A1VUM3_POLNA_Glutaredoxi...
----------------------MPRPILEESRIHPAIRSKVAGNQQAIVQEVIKAVRENDVVVVGMGMNPFPKKACKALDQAGQPYRYLEYGNYFNTWRERNALKLWTGWPSFPMVFVKG-----MLVGGATDLQALIGS--GELKKMLALPAHGA-----------------------
>A8LQ00_DINSH_Glutaredoxi...
-------------------------------------------------------MQPVEIYTSPLCGYCHAAKKLLSQK-GVSFAETDVWRAPQKKPEMIERAG--GRTSVPQIFIGAT------HVGGCDELYALERA--GKLDALLAG----------------------------
>A8IF94_AZOC5_Glutaredoxi...
------------------------------------------------------MNERWVLITQPRCRPCEEAKQMLTERGIPFVAFD-----IVERPDMRDFLKTLLPNPTTPQVFRDG-----TRIGGRDDLREYFRA--ADLCERF------------------------------
