# Supplementary material for: Evolution based on domain combinations: the case of glutaredoxins
Source: BMC Evol Biol. 2009 Mar 25;9:66. doi: 10.1186/1471-2148-9-66 (PMC2679010; doi:10.1186/1471-2148-9-66)
Supplement: Additional File 6 — Aligned sequences of CPYC class GRX domains from multidomain proteins. Alignment used to build the phylogenetic trees. [file 1471-2148-9-66-S6.fas]

>A5G1X6_ACICJ_Glutaredoxin-l...
--------------------------------MSQATENPAFASIKTAVEENPVMLFMKGTAMFPQCGFSARVVQILTHMGVPFKTAN-----VLEDPELRDGIKQFSNWPTIPQLYVKG-----EFVGGCDIVTEMFQS--GELQTLFDQNGIARTGA--------------------
>A9GUN5_9RHOB_Glutaredoxin-l...
-------------------------------------MTETTSKIQEAISAKDVVLFMKGTKEMPQCGFSSRVAGVLNYMGVDFSDVN-----VLSDETIRQGIKEFSDWPTIPQLYVKG-----EFVGGCDIITEMTLS--GELDTLFAENGVEFDKDAADKIREANG----------
>Q2RWI6_RHORT_Glutaredoxin-r...
--------------------------------------MSVQDRIKSEVDGTPVVLFMKGTPAFPQCGFSAAVVQVLNHYGVAFKGIN-----VLEDDEIRQGIKEFANWPTLPQLYVKG-----EFVGGCDIVREMAAD--GELATLFEKSGIPTTAA--------------------
>A6GMB7_9BURK_Putative_uncha...
--------------------------------------MSVRDSIHETVTSHPVVLFMKGTAQFPMCGFSGRAIQILKACEAE--KVVTVN--VLDDPEIRQGIKEYANWPTIPQLYVNG-----EFLGGCDIMTEMYQS--GELKALIAAANASTKSE--------------------
>A6E400_9RHOB_Glutaredoxin-r...
-------------------------------------MTDAKTRIEETVKSADVVLYMKGTKDMPQCGFSSRVAGVLNYMGVDFKDVN-----VLDDADIRQGIKDYSDWPTIPQLYVKG-----EFVGGCDIITEMTLS--GELDDLFEKSGVSYDKDAAEKIREANA----------
>A3VN36_9PROT_Putative_uncha...
------------------------------------MTASAREEIDSAIKSNDIMLFMKGTPQFPQCGFSSAVVQILDYLGADYGSMN-----VLEDQEIRQGIKDYSDWPTIPQLYVKG-----EFVGGCDIIREMFEQ--GELRPFLAEKGLITAEA--------------------
>Q5P7G9_AZOSE_Predicted_Glut...
--------------------------------------MDTQEVIREQVTTNPVVLYMKGTPQFPQCGFSSTAVQILKNSGVP--KFFSVN--VLENDEIRNGIKQFANWPTIPQLYVNG-----EFVGGCDIMREMYEN--GELQEVLKSAGATQQG---------------------
>A9KCM8_COXBN_Glutaredoxin_f...
--------------------------------------MRVHEEIQQQVTSNPVVLYMKGTPDFPQCGFSGRVVQILRQCKIDFTSFN-----VLESPELRQGIKEFSSWPTIPQLYVKG-----EFIGGCDIVGELFET--GKLQELL------------------------------
>A9HJG8_GLUDA_Putative_monot...
------------------------------------MADTITQRIQNDIDTNPVMLYMKGTAQFPQCGFSAKVVKILNHLGVPFQAAN-----VLEDPELRQGVKDFTNWPTVPQLYVKG-----EFIGGCDIVSEMFQT--GELEKLFVEKGIVTASA--------------------
>Q83DV9_COXBU_Glutaredoxin-...
--------------------------------------MRVHEEIQQQVTSNPVVLYMKGTPDFPQCGFSGRVVQILRQCKIDFTSFN-----VLESPELRQGIKEFSSWPTIPQLYIKG-----EFIGGCDIVGELFET--GKLQELL------------------------------
>A9ZIW0_COXBU_Glutaredoxin_...
--------------------------------------MRVHEEIQQQVTSNPVVLYMKGTPDFPQCGFSGRVVQILRQCKIDFTSFN-----VLESPELRQGIKEFSSWPTIPQLYIKG-----EFIGGCDIVGELFET--GKLQELL------------------------------
>A9NC71_COXBR_Glutaredoxin_...
--------------------------------------MRVHEEIQQQVTSNPVVLYMKGTPDFPQCGFSGRVVQILRQCKIDFTSFN-----VLESPELRQGIKEFSSWPTIPQLYIKG-----EFIGGCDIVGELFET--GKLQELL------------------------------
>A8TMY6_9PROT_Glutaredoxin-...
-----------------------------------MLDETLRQRIDQEVGGNDVVLFMKGTPVFPQCGFSATVVQVLSHLGVKFKGIN-----VLEDPAIRDGIKEYSSWPTIPQLYVKG-----EFVGGCDIIREMFET--GELTQMLNTHGVEARPAA-------------------
>A3W362_9RHOB_Glutaredoxin-...
-------------------------------------MTDAKTRIEETVKSADVVLYMKGTKDMPQCGFSSRVAGVLNYMGVDFKDVN-----VLADEDVRQGIKDYSDWPTIPQLYVKG-----EFVGGCDIITEMTLS--GELDELFEKSGVSYDKDAAEKIREANA----------
>Q28QC4_JANSC_Glutaredoxin-...
--------------------------------------MTAETQIKDAITANDVVLFMKGTKEMPQCGFSSRVAGVLNYMGVDFTDVN-----VLADEGMRQGIKEFSDWPTIPQLYVKG-----EFVGGCDIITEMTLS--GELDTLFSENGVTYDKDAADKIREANG----------
>Q164U4_ROSDO_Glutaredoxin-...
-------------------------------------MTETTTRIQETITANDVVLFMKGTKEMPQCGFSSRVAGVLNYMGVDFSDVN-----VLSDESIRQGIKDFSDWPTIPQLYVKG-----EFVGGCDIITEMTLS--GELDTLFAENGISFDKDAADKIREANG----------
>B0SSC3_LEPBP_Putative_glut...
------------------------------------MEQELKDKIESLIKSEKVFLFMKGTPEMPQCGFSAGVVSTLKQQGISFGSFN-----VLSDMNIREGIKEYTNWPTIPQLYING-----EFVGGHDITVQMAQS--GELKKKIG-----------------------------
>B0S9Z1_LEPBA_Glutaredoxin-...
------------------------------------MEQELKDKIESLIKSEKVFLFMKGTPEMPQCGFSAGVVSTLKQQGISFGSFN-----VLSDMNIREGIKEYTNWPTIPQLYING-----EFVGGHDITVQMAQS--GELKKKIG-----------------------------
>A3WVM2_9BRAD_Glutaredoxin-...
--------------------------------------MSIKETIENELKSNDVVLFMKGTPQFPQCGFSGQVVQILDHVGVGYKGLN-----VLESPELRDGIKTYSNWPTIPQLYVKG-----EFVGGCDIVREMFQA--GELQKLFSDKGITFSAPASA-----------------
>Q5NLB3_ZYMMO_Glutaredoxin-...
------------------------------------MADTINDRIKEVLEKSPVVLFMKGTPLFPQCGFSNQIVSILNAVGIEYDSVD-----VLQDPEIRQGIKVYSDWPTFPQLYVKG-----ELVGGCDIVTEMYQS--GELAELMQKENIARKN---------------------
>Q3ST18_NITWN_Glutaredoxin-...
--------------------------------------MSIKETIENELKSNDVVLFMKGTPQFPQCGFSGQVVQILDHVGVGYKGLN-----VLESPEMRDGIKTYSSWPTIPQLYVKG-----EFIGGCDIVREMFQA--GELQKLLSDKGIAFNTPASA-----------------
>A3U2V5_9RHOB_Glutaredoxin-...
-------------------------------------MTDVKTSIDETVKANDVVLFMKGTKEMPQCGFSSRVAGVLNYMGVDYSDVN-----VLADEGIRQGIKDYSDWPTIPQLYVKG-----EFVGGCDIVTEMTLS--GELDTLFEANGVTYDKDAAEKIRAANA----------
>A9FQL5_9RHOB_Glutaredoxin-...
-------------------------------------MTDVKTRIDETVKASDVVLFMKGTKDMPQCGFSSRVAGVLNYIGVDYTDVN-----VLADEEIRAGIKDYSDWPTIPQLYVKG-----EFVGGCDIITEMTLS--GELDGMFEQNGVTFDKDAADKIREANG----------
>A9F311_9RHOB_Glutaredoxin-...
-------------------------------------MTDVKTRIDETVKASDVVLFMKGTKDMPQCGFSSRVAGVLNYIGVDYTDVN-----VLADEEIRAGIKDYSDWPTIPQLYVKG-----EFVGGCDIITEMTLS--GELDGMFEQNGVTFDKDAADKIREANG----------
>A3SQ81_9RHOB_Glutaredoxin-...
-------------------------------------MSDAKTRIDETVKSNDVVLYMKGTKEMPQCGFSSRVAGVLNYMGVNYADVN-----VLADEEIRQGIKEYSDWPTIPQLYVKG-----EFVGGCDIITEMTLS--GELDTLFEENGVTYDKDAAEKIREANA----------
>Q0C0U3_HYPNA_Glutaredoxin_...
-----------------------------------MTDQATLDAIEKAVKSNDVVLFMKGTPTFPQCGFSSTVVQILDYLGVEYVATN-----VLEDQNVREGIKQYANWPTIPQLYVKG-----EFVGGCDILKEMFEN--GELRDLMAENGIELAE---------------------
>A9GFE2_SORC5_Putative_unch...
-------------------------------------MSDIHQAIKDTVESNRVVLFMKGTKTFPQCGFSARAVDILK--KCG-VDFKDVN--VLSDPSLRQGIKDYSQWPTIPQVYVDG-----KFIGGSDILMEMFQS--GDLQKLLSKQD--------------------------
>A9FPP7_METNO_Putative_glut...
-------------------------------------MTDINTRIENEIKSQDVVVFMKGTPQFPMCGFSGQVAQILNYLGVDYKGIN-----VLEDMEIREGIKAYSNWPTIPQVYVKG-----EFVGGCDITREMFQS--GELQQLLAERGIAVKTAAA------------------
>Q82TH6_NITEU_Glutaredoxin-...
--------------------------------------MDVVDSIEKQVSSHPVVLYMKGTPQQPQCGFSANAIRILNACGVE--DFFAVN--VLADPEIRQGIKDYSSWPTIPQLYVNG-----EFIGGSDIMSEMYQN--GELQKLFEK----------------------------
>A9IER4_BORPD_Putative_unch...
-------------------------------------MSDVQEFIRDTVTQHPVVLFMKGTAQFPQCGFSGRAIQILKDCGVK--KLVTVN--VLEDDEVRQGIKEYSNWPTIPQLYVSG-----EFIGGSDIMTEMNEN--GELKTLLETAGATTA----------------------
>A5VFI3_SPHWW_Glutaredoxin-...
------------------------------------MSDDVQARIATAVHSADVLLFMKGTPLFPQCGFSSRAIAILDHLGVE---YATVD--VLQDPAIRTGIKEFSDWPTIPQLYVKG-----EFVGGSDIMMEMYEA--GELLDLLDQNGIAHA----------------------
>A4BPF0_9GAMM_Predicted_Glu...
-------------------------------------MSNVQETIRKQVEDNPVILYMKGTPQFPECGFSMRTVQALDSCGVQYATVN-----VLENEGIRQGVKEFGNWPTIPQLYING-----ELVGGCDIIMELYQS--GELKRQLQEAAGKVE----------------------
>Q5LSA0_SILPO_Glutaredoxin-...
-------------------------------------MTDAKTRIDETVKANDVVLYMKGTKEMPQCGFSSRVAGVLNYMGVAYADVN-----VLADDEIRQGIKDYSDWPTIPQLYVKG-----EFVGGCDIITEMTLS--GELDTLFEENGVAYDKDAADKIRAANA----------
>A7HWA9_PARL1_Glutaredoxin-...
-----------------------------------MSENPVFDRIKGEVASQDVVLFMKGTPVFPQCGFSNAVVQVLTYLGVPFKGIN-----VLEDDDIRQGIKEFSEWPTIPQLYVKG-----EFVGGCDIVREMFEQ--GELRDYLAQKGVQTEAA--------------------
>Q2ITR1_RHOP2_Glutaredoxin-...
-------------------MSIRPGRWWSAGRAAKGSAMSIEQFIDNEVKANDVVLFMKGTPQFPQCGFSGQVVQILDHIGVAYKGHN-----VLENAELRDGIKQFSNWPTIPQLYVKG-----EFVGGCDIVREMFQA--GELQKLFTDKGIKAAA---------------------
>Q0AHT9_NITEC_Glutaredoxin-...
--------------------------------------MDIADSIEQQVSTHPVVLYMKGTPQQPQCGFSANAVQILSACGVE--DFFAVN--VLADPEIRQGIKDYSSWPTIPQLYVNG-----EFVGGSDIMAEMFQN--GELKKLLEK----------------------------
>A9E3V6_9RHOB_Glutaredoxin-...
-------------------------------------MSDAANQIKEQITKNDVVLFMKGTKEMPQCGFSSRVAGVLNYMGVNFADVN-----VLADEGLRQGIKEFSDWPTIPQLYVKG-----EFVGGCDIITEMTLS--GELDTLFAENGVTFDKDAAEKIREANG----------
>A3V4A4_9RHOB_Glutaredoxin-...
----------------------------MKHDLTKDRHMTAKDQIQETITSNDVVLFMKGTKSMPQCGFSSRVAGVLNFMNVDFADVN-----VLADEEIRQGVKDFSDWPTIPQLYVKG-----EFVGGCDIITEMTLS--GELDTLFAEKGVSFDKDAAEKIREANA----------
>Q2K7V2_RHIEC_Glutaredoxin_...
-------------------------------------MSGIHEFIDNEIKSNDVVLFMKGTPQFPQCGFSGQVVQILDYIGVDYKGIN-----VLADSEIRQGIKDYSNWPTIPQLYIKG-----EFIGGCDIVREMFQA--GELQQHLQENGVTVRGAA-------------------
>Q1QMT7_NITHX_Glutaredoxin-...
-------------------------------------MMSIKDFIETELKSNDVVLFMKGTPQFPQCGFSGQVVQILDHVGVGYKGLN-----VLESPDLRDGIKTYSNWPTIPQLYVKG-----EFVGGCDIVREMFQA--GELQKLLTDKGITLSAPASA-----------------
>Q1MG20_RHIL3_Putative_glut...
-------------------------------------MSGIHEFIDNEIKTNDVVLFMKGTPQFPQCGFSGQVVQILDYIGVDYKGVN-----VLADSEIRQGIKEYSNWPTIPQLYVKG-----EFVGGCDIVREMFQA--GELQQHLQENGIAVRAAS-------------------
>B0J576_RHILT_Glutaredoxin-...
-------------------------------------MSGIHEFIGNEIKSNDVVLFMKGTPQFPQCGFSGQVVQILDYIGVDYKSVN-----VLADSEIRQGIKEYSNWPTIPQLYVKG-----EFVGGCDIVREMFQA--GELQQHLQENGIAVRAAS-------------------
>A6FRG1_9RHOB_Glutaredoxin-...
-------------------------------------MTDAKNQIEETVKANDVVLYMKGTKDMPQCGFSSRVAGVLNYMGVDFKDVN-----VLADETVRQGIKDYSDWPTIPQLYIKG-----EFVGGCDIITEMTLS--GELDQMFDQHGVSYDKDAADKIREANG----------
>A5EMH3_BRASB_Putative_glut...
--------------------------------------MSIEQFIDNEVKSNDVVLFMKGTPQFPQCGFSGQVVQILDHVGVGYKGLN-----VLESAELRNGIKTFSNWPTIPQLYVKG-----EFIGGCDIVREMFQS--GELQQLFTDKGIPVGTAASA-----------------
>A4YRS7_BRASO_Putative_glut...
--------------------------------------MSIEQFIDNEVKSNDVVLFMKGTPQFPQCGFSGQVVQILDHVGVGYKGLN-----VLESAELRNGIKTFSNWPTIPQLYVKG-----EFIGGCDIVREMFQS--GELQQLFTDKGIPVGTAASA-----------------
>A6G1U1_9DELT_Glutaredoxin_...
---------------------------------MSDVETETNTRIRELIDQNRVMLFMKGNKIFPSCGFSAQVVQILKHHGADFQTFN-----VLADPAMRQGIKVFSEWPTIPQLYVDG-----EFVGGCDIVTQLHNS--GELEQVLAPKS--------------------------
>A3UDW8_9RHOB_Glutaredoxin-...
-----------------------------------MSDDATQEAIRKAVTENDVVLFMKGTPTFPQCGFSSVVARVLDHVGVEYAAVN-----VLEDHAVREGIKVYSDWPTIPQLYVKG-----EFVGGCDIIKEMFEA--GELQQLLKEKGLVEA----------------------
>A3JSA5_9RHOB_Glutaredoxin-...
-------------------------------------MTDAATQIKSTVTNNDVVLFMKGTKDAPQCGFSSRVAGVLNYMGVDFADVN-----VLADENIRQGIKEYSDWPTIPQLYIKG-----EFVGGCDIITEMTLS--GELDTMFESNGVGYDKEMADKIREANS----------
>Q5PBN7_ANAMM_Glutaredoxin-...
-----------------------------------MSSDPVADRIRNEIETSDVVLYMKGTADAPQCGFSGVVVEALRNVGVQFRDVD-----VLKDPELREGIKKFADWPTIPQLYVKG-----EFIGGCDIVREMYHS--GELHALLKSKGIIAG----------------------
>Q2W5F4_MAGMM_Glutaredoxin-...
------------------------------------MNNPVFDRIRQDLSENDVVLYMKGTPMFPQCGFSAAVVQVLTNLGVKFKGID-----ILVDPSLRDGIKQFTNWPTLPQLYVKG-----EFVGGCDIVREMAES--GELKQLMTDKGVATA----------------------
>A1B1U9_PARDP_Glutaredoxin-...
-------------------------------------MTDARQQIQETIDGDDVVLFMKGTKEMPQCGFSSRVAGVLNYMNVQYRDVN-----VLADDTIRQGIKDFSDWPTIPQLYVKG-----EFVGGCDIVTEMTLS--GELDQLFDKAGVTYDKDAAEKIREANA----------
>Q92PH5_RHIME_Putative_unch...
-------------------------------------MSGINDFIDNEVKSNDVVLFMKGTPQFPQCGFSGQVVQILDYVGVDYKGIN-----VLADADLRQGIKDYSNWPTIPQLYVKG-----EFVGGCDIVREMFQA--GELQSLLQGQGISVKGAA-------------------
>Q63QE8_BURPS_Putative_unch...
--------------------------------------MDTQQRIKQIVDENPVVLFMKGTAQFPMCGFSGRAVQVLKACGVD--QFKTVN--VLEDEEIRQGIKEFSNWPTIPQLYVKG-----EFVGGSDIMMEMYQS--GELQQLFTA----------------------------
>Q62DF5_BURMA_Glutaredoxin-...
--------------------------------------MDTQQRIKQIVDENPVVLFMKGTAQFPMCGFSGRAVQVLKACGVD--QFKTVN--VLEDEEIRQGIKEFSNWPTIPQLYVKG-----EFVGGSDIMMEMYQS--GELQQLFTA----------------------------
>Q3JN82_BURP1_Glutaredoxin_...
--------------------------------------MDTQQRIKQIVDENPVVLFMKGTAQFPMCGFSGRAVQVLKACGVD--QFKTVN--VLEDEEIRQGIKEFSNWPTIPQLYVKG-----EFVGGSDIMMEMYQS--GELQQLFTA----------------------------
>Q2JJ78_SYNJB_Glutaredoxin-...
-----------------------------------MLDPLLEEKIREQIRTHKVLIYMKGTPEMPQCGFSYAAVRVLDSLGFPYTAIN-----VLEDPEIRQGIKEFSNWPTIPQIYIDG-----EFVGGCDIIQEMHAR--NELRPLVEAAFAKATAQS-------------------
>Q2C9Z9_9RHOB_Glutaredoxin-...
-----------------------------------MTTATAEDQIRDTVTSNDVVLFMKGTKTMPQCGFSSRVAGVLNYMGIDYADVN-----VLADDAIRQGIKDYSDWPTIPQLYVKG-----EFIGGCDIITEMTLS--GELDQLFEAKGVAFDKDAADKIREANG----------
>Q0FK68_9RHOB_Glutaredoxin-...
-------------------------------------MTDAKTMIDETVKSNTVVLYMKGTKTMPQCGFSSRVAGVLNYMGVDFHDVN-----VLADDAIRQGIKDYSDWPTIPQLYVKG-----EFVGGCDIITEMTLS--GELDQLFEQSGVEYNKDAADKIREANA----------
>Q07R65_RHOP5_Glutaredoxin-...
--------------------------------------MSIEQFIESEVKSNDVVLFMKGTPQFPQCGFSGQVVQILDHVGVAYKGHN-----VLESADLRDGIKAYSNWPTIPQLYVKG-----EFVGGCDIVREMFQA--GELQQLFTDKGITVTASA-------------------
>B0UM07_METS4_Glutaredoxin-...
-------------------------------------MTDINSRIESEIKSQDVVVFMKGTPQFPMCGFSGQVAQILNYLGVPYKGVN-----VLEDMEIREGIKAYSNWPTIPQVYVKG-----EFVGGCDITREMFQS--GELQQLLSEKGIAVKTAAA------------------
>A9K2X0_BURMA_Glutaredoxin-...
--------------------------------------MDTQQRIKQIVDENPVVLFMKGTAQFPMCGFSGRAVQVLKACGVD--QFKTVN--VLEDEEIRQGIKEFSNWPTIPQLYVKG-----EFVGGSDIMMEMYQS--GELQQLFTA----------------------------
>A8KT37_BURPS_Putative_glut...
--------------------------------------MDTQQRIKQIVDENPVVLFMKGTAQFPMCGFSGRAVQVLKACGVD--QFKTVN--VLEDEEIRQGIKEFSNWPTIPQLYVKG-----EFVGGSDIMMEMYQS--GELQQLFTA----------------------------
>A8EMH7_BURPS_Putative_glut...
--------------------------------------MDTQQRIKQIVDENPVVLFMKGTAQFPMCGFSGRAVQVLKACGVD--QFKTVN--VLEDEEIRQGIKEFSNWPTIPQLYVKG-----EFVGGSDIMMEMYQS--GELQQLFTA----------------------------
>A6T357_JANMA_Monothiol_glu...
------------------------------------MSDDVQSWIKETVSQNPVVLFMKGTAQFPQCGFSGKAIQLLKESGVQ--DLVTVN--VLDDAEVRQGIKDFSQWPTVPQLYVKG-----EFIGGSDIMNEMFES--GELQALLKA----------------------------
>A5XWI0_BURMA_Putative_glut...
--------------------------------------MDTQQRIKQIVDENPVVLFMKGTAQFPMCGFSGRAVQVLKACGVD--QFKTVN--VLEDEEIRQGIKEFSNWPTIPQLYVKG-----EFVGGSDIMMEMYQS--GELQQLFTA----------------------------
>A5TDH7_BURMA_Putative_glut...
--------------------------------------MDTQQRIKQIVDENPVVLFMKGTAQFPMCGFSGRAVQVLKACGVD--QFKTVN--VLEDEEIRQGIKEFSNWPTIPQLYVKG-----EFVGGSDIMMEMYQS--GELQQLFTA----------------------------
>A5JAJ4_BURMA_Putative_glut...
--------------------------------------MDTQQRIKQIVDENPVVLFMKGTAQFPMCGFSGRAVQVLKACGVD--QFKTVN--VLEDEEIRQGIKEFSNWPTIPQLYVKG-----EFVGGSDIMMEMYQS--GELQQLFTA----------------------------
>A4LSM3_BURPS_Putative_glut...
--------------------------------------MDTQQRIKQIVDENPVVLFMKGTAQFPMCGFSGRAVQVLKACGVD--QFKTVN--VLEDEEIRQGIKEFSNWPTIPQLYVKG-----EFVGGSDIMMEMYQS--GELQQLFTA----------------------------
>A4G9E1_HERAR_Putative_unch...
------------------------------------MSDDVQSWIKETVTQNPVVLFMKGTAQFPQCGFSGKAIALLKESGVT--DLVTVN--VLDDAEVRQGIKDFSQWPTVPQLYVKG-----EFIGGSDIMNEMFAS--GELQALLKA----------------------------
>A3NZS6_BURP0_Putative_glut...
--------------------------------------MDTQQRIKQIVDENPVVLFMKGTAQFPMCGFSGRAVQVLKACGVD--QFKTVN--VLEDEEIRQGIKEFSNWPTIPQLYVKG-----EFVGGSDIMMEMYQS--GELQQLFTA----------------------------
>A3NE26_BURP6_Putative_glut...
--------------------------------------MDTQQRIKQIVDENPVVLFMKGTAQFPMCGFSGRAVQVLKACGVD--QFKTVN--VLEDEEIRQGIKEFSNWPTIPQLYVKG-----EFVGGSDIMMEMYQS--GELQQLFTA----------------------------
>A3MFT6_BURM7_Glutaredoxin-...
--------------------------------------MDTQQRIKQIVDENPVVLFMKGTAQFPMCGFSGRAVQVLKACGVD--QFKTVN--VLEDEEIRQGIKEFSNWPTIPQLYVKG-----EFVGGSDIMMEMYQS--GELQQLFTA----------------------------
>A2RYL4_BURM9_Glutaredoxin-...
--------------------------------------MDTQQRIKQIVDENPVVLFMKGTAQFPMCGFSGRAVQVLKACGVD--QFKTVN--VLEDEEIRQGIKEFSNWPTIPQLYVKG-----EFVGGSDIMMEMYQS--GELQQLFTA----------------------------
>A1UWD1_BURMS_Glutaredoxin-...
--------------------------------------MDTQQRIKQIVDENPVVLFMKGTAQFPMCGFSGRAVQVLKACGVD--QFKTVN--VLEDEEIRQGIKEFSNWPTIPQLYVKG-----EFVGGSDIMMEMYQS--GELQQLFTA----------------------------
>Q5FNK8_GLUOX_Glutaredoxin_...
------------------------------------MSETVFQHIQNLIDANPVMLFMKGDKLFPQCGFSARVVQILTHLGVPFETCN-----ILESAELRQGIKDFSQWPTVPQLYIKG-----EFVGGCDIVTDMYQS--GELETLLTEKGITTANA--------------------
>Q13A93_RHOPS_Glutaredoxin-...
-------------------MTVRPGRWWSAGRAAKGSIMSIEQFIDNEVKSNDVVLFMKGTPQFPQCGFSGQVVQILDHVGVAYKGHN-----VLESADLRDGIKAYSNWPTIPQLYVKG-----EFVGGCDIIREMFQA--GELQKLFTDKGIKAAA---------------------
>A9W779_METEX_Glutaredoxin-...
-------------------------------------MTDVNSTIKNEIDSQDVVVFMKGTPQFPMCGFSGQVVQILNYLGVPFKGVN-----VLDDMAVREGIKAFSNWPTIPQIYVKG-----EFVGGCDIAREMFQS--GELQQFLSEKGVPVKSAA-------------------
>A7WCG7_METCH_Glutaredoxin-...
-------------------------------------MTDVNSTIKNEIDSQDVVVFMKGTPQFPMCGFSGQVVQILNYLGVPFKGVN-----VLDDMAVREGIKAFSNWPTIPQIYVKG-----EFVGGCDIAREMFQS--GELQQFLSEKGVPVKSAA-------------------
>A7IBI9_XANP2_Glutaredoxin-...
-------------------------------------MASSAERIQDIISSADVVLFMKGVPAAPQCGFSSAVVQVLAQVGVPYRAVD-----VLQDPFVREGIKAFSNWPTIPQLYIKG-----EFVGGCDIVREMFQA--GELTALLAEKGVAAPVA--------------------
>A3K1U9_9RHOB_Glutaredoxin-...
----------------------------------MTETTDAKTRIADTVNAHDVVLYMKGTKAMPQCGFSSRVAGVLNYMGVDFEDVN-----VLADDAIRQGIKDYSDWPTIPQLYVKG-----EFVGGCDIITEMTLS--GELDGLFEQNGISFNKDAADKIREANA----------
>Q3J271_RHOS4_Glutaredoxin-...
------------------------------------MTTTVEEQIRDMVTTNDVVLFMKGTKSMPQCGFSSRVAGVLNYMQVAYKDVN-----VLEDADVRQGIKDFSDWPTIPQLYVKG-----EFVGGCDIITEMTLS--GELDQLFEAKGVSYDKTAADKIREANA----------
>Q1LIF0_RALME_Glutaredoxin-...
-----------------------MPAWRRAQPERISIMSDVQQKIDQIVKGSPVVLFMKGTAQFPMCGFSGRAIQILKACGVD--APTTVN--VLEDEGIRQGIKEYANWPTIPQLYVNG-----EFIGGSDIMMEMYQN--GELQSLLKA----------------------------
>Q1GHL7_SILST_Glutaredoxin-...
-------------------------------------MTDAKTRIDETVKANDVVLYMKGTKDMPQCGFSSRVAGVLNYIGVDYTDVN-----VLADEDIRQGIKDYSDWPTIPQLYIKG-----EFVGGCDIITEMTLS--GELDGMFEQNGISFDKDAADKIREANA----------
>A4ERU9_9RHOB_Glutaredoxin-...
-------------------------------------MSDANSRIDETVKANDVVLFMKGTKEMPQCGFSSRVAGVLNYIGVEYTDVN-----VLADEEIRQGIKDYSDWPTIPQLYIKG-----EFVGGCDIITEMTLS--GELDTMFDDNGVAFNKEAADKIREANG----------
>A3PK42_RHOS1_Glutaredoxin-...
------------------------------------MTTTVEEQIRDMVTTNDVVLFMKGTKSMPQCGFSSRVAGVLNYMQVAYKDVN-----VLEDADVRQGIKDFSDWPTIPQLYVKG-----EFVGGCDIITEMTLS--GELDQLFEAKGVSYDKTAADKIREANA----------
>Q89IC8_BRAJA_Glutaredoxin-...
------------------------------------MDMSIEEFIANEVKSNDVVLFMKGTPQFPQCGFSGQVVQILDHLGVGYKGLN-----VLESAELRNGIKTFSNWPTIPQLYVKG-----EFVGGCDIVREMFQA--GELQQLLSEKGVAVAA---------------------
>Q6N9E3_RHOPA_Putative_unch...
-------------------MTVRPGRWWSAGRAAKGFAMSIEQFIDNEVKANDVVLFMKGTPQFPQCGFSGQVVQILDHIGVPYKGHN-----VLENAELRDGIKVYSNWPTIPQLYVKG-----EFVGGCDIVREMFQA--GELQKLFTDKGIKAAA---------------------
>Q218M5_RHOPB_Glutaredoxin-...
-------------------------MTRRRPVPQKDPIMSIEQFIESEVKSNDVVLFMKGTPQFPQCGFSGQVVQILDHVGVGYKGLN-----VLESADLRDGIKTYSNWPTIPQLYVKG-----EFVGGCDIVREMFQA--GELQQLLADKGITVAASA-------------------
>B0IQY1_RHOPA_Glutaredoxin-...
-------------------MTVRPGRWWSAGRAAKGFAMSIEQFIDNEVKANDVVLFMKGTPQFPQCGFSGQVVQILDHIGVPYKGHN-----VLENAELRDGIKVYSNWPTIPQLYVKG-----EFVGGCDIVREMFQA--GELQKLFTDKGIKAAA---------------------
>A3XBY4_9RHOB_Glutaredoxin-...
-------------------------------------MSDAQTRIDETVKANDVVLFMKGNKEMPQCGFSSRVAGVLNYIGVDYTDVN-----VLADEEIRAGIKEYSDWPTIPQLYIKG-----EFVGGCDIITEMTLS--GELDGMFADNEIAFDKEAADKIREANG----------
>Q2KZY7_BORA1_Putative_unch...
-------------------------------------MSDVQNFIRDTVTQHPVVLFMKGTAQFPQCGFSGRAIQILKACGVK--KLVTVN--VLEDDEVRQGIKTFSNWPTIPQLYVQG-----EFIGGSDIMNEMNES--GELKTLLDQSGATA-----------------------
>Q2JWT2_SYNJA_Glutaredoxin-...
-----------------------------------MLDPLLEEKIRNQVRTHKVLIYMKGTPEMPLCGFSYAAVRILDSLGFPYTAIN-----VLEDPELRQGIKEFSNWPTIPQIYIDG-----EFVGGCDILQEMHAR--NELRPLIEAAFAKAGTQS-------------------
>A9AJ70_9BURK_Glutaredoxin-...
--------------------------------------MDTQQRIKQIVDENPVVLFMKGNAQFPMCGFSGRAVQVLKACGVD--QFKTVN--VLEDEEIRQGIKEFSNWPTIPQLYVKG-----EFIGGSDIMMEMYQS--GELQQLFAAA---------------------------
>A7IMR7_XANP2_Glutaredoxin-...
----------------------MKHAGPHSADQNGFETMGIREDIDAIVKSGDVVLFMKGTPQFPQCGFSGQVVQILDHVGVPFKGVN-----VLENDAVRQGIKDYANWPTIPQLYIKG-----EFVGGCDIVREMFQA--GELTTFLEEKGVAIRDRAIG-----------------
>A4EKD9_9RHOB_Glutaredoxin-...
--------------------------------------MTAQDQIKETVTSNDVVLFMKGTKSMPQCGFSSRVAGVLNFMGVDFNDVN-----VLADDALRQGIKDYSDWPTIPQLYVKG-----EFVGGCDIITEMTLS--GELDTLFAENGVTYDKDAAHKIREANA----------
>A3SY71_9RHOB_Glutaredoxin...
-------------------------------------MTDAKTQIQETITANHVVLFMKGNKTMPQCGFSSRVAGVLNYMNVDYTDVN-----VLADEELRQGIKDFSDWPTIPQLYVKG-----EFVGGCDIITEMMLS--GELDTLLEDNGVAFDKEAADKIREANG----------
>A3SD28_9RHOB_Glutaredoxin...
-------------------------------------MTDAKTQIQETITANNVVLFMKGNKTMPQCGFSSRVAGVLNYMNVDYTDVN-----VLADEELRQGIKDFSDWPTIPQLYVKG-----EFVGGCDIITEMMLS--GELDTLLEDNGVAFDKDAADKIREANG----------
>A1W4B6_ACISJ_Glutaredoxin...
-------------------------------------MSDVQQRIDQLVKTNDILLFMKGNASFPMCGFSGRAVQILKACGVDPKNIATVN--VLDDQEIRQGIKDYSHWPTIPQLYVKG-----EFIGGSDIMMEMYES--GELQQVLGTGDAA------------------------
>Q11IV6_MESSB_Glutaredoxin...
-------------------------------------MSGINEFIDNEVKTNDVVLFMKGTPGFPQCGFSGQVVQILDYLGVDYKGIN-----VLTSDELRQGIKEYSSWPTIPQLYVKG-----EFVGGCDIVREMFQA--GEMQSFLEEKGVSVRGAA-------------------
>Q0EWW1_9PROT_Glutaredoxin...
------------------------------------MTDSALKQIDQVVKEHDIVLFMKGTPDFPQCGFSQRVAGILNEYELPYAAVN-----VLLSDAVRQGIKEYSDWPTIPQLYVKG-----EFIGGCDIVSEMHAS--GELKELLAHLQKDA-----------------------
>Q051X1_LEPBL_Glutaredoxin...
------------------------------------MNEEVKQKINDLIGTSKVFLFMKGTPEAPMCGFSAGVSNVLRSLGISFGSFN-----VLSDETMRQGIKDYANWPTIPQLYIDG-----EFIGGHDIVVEMAKS--GDLQKKAGILNS-------------------------
>Q04RQ0_LEPBJ_Glutaredoxin...
------------------------------------MNEEVKQKINDLIGTSKVFLFMKGTPEAPMCGFSAGVSNVLRSLGISFGSFN-----VLSDETMRQGIKDYANWPTIPQLYIDG-----EFIGGHDIVVEMAKS--GDLQKKAGILNS-------------------------
>A3VDF2_9RHOB_Glutaredoxin...
--------------------------------------MTAEDTIKSTVTSNDVVLYMKGTKEMPQCGFSSRVAGVLNFMGVEFTDVN-----VLADDQIRQGIKDYSDWPTIPQLYVKG-----EFVGGCDIITEMTLS--GELDKLFDDEGITYSKKAAEKIREANG----------
>A0HFR3_COMTE_Glutaredoxin...
-------------------------------------MSNTQQRIDDLVKNNDILLFMKGNASFPQCGFSGRAIQILKACGVDAKSIATVN--VLEDQEIRQGIKDYSQWPTIPQLYIKG-----EFIGGSDIMMEMYES--GELQQVLAAK---------------------------
>Q2SUG0_BURTA_Glutaredoxin...
--------------------------------------MDTQQRIKQIVDENPVVLFMKGTAQFPMCGFSGRAVQVLKACGVD--QFKTVN--VLEDEEIRQGIKAFSNWPTIPQLYVKG-----EFVGGSDIMMEMYQS--GELQQLFTA----------------------------
>Q21YZ3_RHOFD_Glutaredoxin...
-------------------------------------MSDTQQRIDDLVKNNEVLLFMKGNASFPQCGFSGRAIQILQACGVDPKTLKTVN--VLEDEEIRAGIKDYSNWPTIPQLYIKG-----EFIGGADIMMEMYQN--GELQQALAAKAS-------------------------
>A6U9M2_SINMW_Glutaredoxin...
-------------------------------------MSGINDFIDAEVKTNDVVLFMKGTPQFPQCGFSGQVVQILDYVGVDYKGIN-----VLADADLRQGIKDYSSWPTIPQLYVKG-----EFVGGCDIVREMFQA--GELQSLLQGQGISVKGAA-------------------
>Q8F4D2_LEPIN_Putative_unc...
------------------------------------MNNDLKQKIDGLIGSNKVFLFMKGTPEAPMCGFSAGVSNVLRSLGIQFGSFN-----VLSDETIRQGIKEYANWPTIPQLYING-----EFIGGHDIVVEMAKT--GDLQKKAGILSAG------------------------
>Q72RD7_LEPIC_Glutaredoxin...
------------------------------------MNNDLKQKIDGLIGSNKVFLFMKGTPEAPMCGFSAGVSNVLRSLGIQFGSFN-----VLSDETIRQGIKEYANWPTIPQLYING-----EFIGGHDIVVEMAKT--GDLQKKAGILSAG------------------------
>Q5F9P2_NEIG1_Putative_glu...
-------------------------------------MASIHDQIKEVVTTHRVVLFMKGTKQFPQCGFSSRAVQILN--AAGCTDYVAVN--VLENPEVRQGIKEYSDWPTIPQLYVNG-----EFVGGSDILMEMYEA--GELQELLKA----------------------------
>Q3YRC2_EHRCJ_Glutaredoxin...
------------------------------------MKNDIMDKIKHDIENNDVVLYMKGDADFPQCGFSSVVVSILKKMKVNFKSIN-----VLEDLELREAIKEFTNWPTIPQLYVKG-----EFIGGCDIVKEMYHS--GELQELFSKNNLISTQ---------------------
>Q0AQX3_MARMM_Glutaredoxin...
------------------------------------MSATAHDSIKSTIDGNEVVLFMKGTPVFPQCGFSSVVARVLDHLQVNFESVN-----VLEDDGIRQGIKEFSNWPTIPQLYVKG-----EFVGGCDIIKEMFET--GELQAYFKDKGVLADA---------------------
>A4SV41_POLSQ_Glutaredoxin...
--------------------------------------MDTQAQIKEIVTSHPVVLFMKGNAQFPQCGFSGNAINILKASGVE--KLHTVN--VLEDEGIRQGIKQYANWPTIPQLYING-----EFIGGSDIMTEMFQS--GELQKLVKG----------------------------
>A1WI58_VEREI_Glutaredoxin...
-------------------------------------MSDTRQRLDALVKSSDILLFMKGNASFPMCGFSGRAIQILKACGVDPKAVVTVN--VLEDEAIRQGIKEYSNWPTIPQLYVKG-----EFIGGSDIMMQMYES--GELRQVLGT----------------------------
>Q7CYD6_AGRT5_Glutaredoxin...
-------------------------------------MSGIHDIIDSEVKSNDIVLFLKGTPQFPQCGFSGQVVQILDYLGVEYKGVN-----VLADADIRQGIKDYSNWPTIPQLYIKG-----EFVGGCDIVKEMFQS--GELQSHFQEQGISVRGAA-------------------
>Q0K6F9_RALEH_Glutaredoxin...
----------------MASHSPQAAPATRHRPTEKQTMSDVQQKIDQIVKSNPVVLFMKGTAQFPMCGFSGRAIQILKACGVD--APTTVN--VLDDEGIRQGIKEYANWPTIPQLYVNG-----EFIGGSDIMMEMYQN--GELQTLLKG----------------------------
>A8LLS4_DINSH_Glutaredoxin...
-------------------------------------MSDANERIKETVTKNDVVLFMKGTKTMPQCGFSSRVAGVLNFMGVEYTDVN-----VLADEEIRQGIKDYSDWPTIPQLYVKG-----EFVGGCDIITEMTLS--GELDQMFETNAVSYNKEAADKIREANA----------
>A4TUN6_9PROT_Glutaredoxin...
------------------------------------MSNPVFERIQQDLSENDVVVYMKGTPMFPQCGFSAAVVQVLTALGVKFKGID-----ILVDPSLREGIKQYTNWPTLPQLYVKG-----EFVGGCDIVREMAGN--GELAALLKDKGVPSNA---------------------
>A0NP27_9RHOB_Glutaredoxin...
--------------------------------------MSIQDWIKNEVDTNDVVLFMKGTPNFPQCGFSGQVVQILDYVGAPYKGIN-----VLEDDDLRQGIKEFTNWPTIPQLYVKG-----EFVGGCDIIREMFQN--QELQGLLTEKGIATTQQTA------------------
>Q7NG33_GLOVI_Glr3340_prot...
------------------------------------MSQSTHEKIDSLVKNNKVLIFMKGTPQFPQCGFSAASVQILSSLGHPFEAVN-----VLDDFEIRQGIKDYANWPTIPQVYVDG-----EFVGGCDILIEMHNR--GELKPLLDQAFEGEGAKA-------------------
>Q46WS6_RALEJ_Glutaredoxin...
-------------------------------------MSDVQQKIDQIVKGNPVVLFMKGTAQFPMCGFSGRAIQILKACGVD--SPATVN--VLDDEGIRQGIKEYANWPTIPQLYVNG-----EFIGGSDIMMEMYQN--GELQTLLKG----------------------------
>Q2GHG0_EHRCR_Glutaredoxin...
------------------------------------MTNDIMDKIKHDIENNDVVLYMKGDADFPQCGFSSVVVSILKKMNVKFKSIN-----VLESLELREAIKEFTNWPTIPQLYVKG-----EFIGGCDIVKEMYHN--GELQELLSKNNLIVAQ---------------------
>Q40IN5_EHRCH_Glutaredoxin...
------------------------------------MTNDIMDKIKHDIENNDVVLYMKGDADFPQCGFSSVVVSILKKMNVKFKSIN-----VLESLELREAIKEFTNWPTIPQLYVKG-----EFIGGCDIVKEMYHN--GELQELLSKNNLIVAQ---------------------
>A9D6C1_9RHIZ_Putative_glu...
-------------------------------------MSGINEFIDNEVKTNDVVLFMKGTPQFPQCGFSGQVVQILDYLGVPYKGVN-----VLADDALRNGIKEFSNWPTIPQLYVKG-----EFVGGCDIIREMFQS--AELQQHLTDNGVPVKAA--------------------
>A7CHQ1_BURPI_Glutaredoxin...
MAGSKRRCAFLAKIEGFSNVDVSSGTRLPPLTQSSLPMSTTHEKIDQIVKGHPVVLFMKGTAQFPMCGFSGRAIQILKACGVD--RPHTVN--VLEDDEIRQGIKDYANWPTIPQLYING-----EFIGGSDIMMEMYQS--GELQPLLAA----------------------------
>A4WQY1_RHOS5_Glutaredoxin...
------------------------------------MTTTVEEQLRDLVTTNDVVLFMKGSKTMPQCGFSSRVAGVLNYMQVAYKDVN-----VLEDADIRQGIKDFSDWPTIPQLYVKG-----EFVGGCDIVTEMTLS--GELDQLFEAKGVTYDKAAADKIREANA----------
>Q7WQE7_BORBR_Putative_unc...
-------------------------------------MSDVQEFIRETVTQHPVVLFMKGTAQFPQCGFSGRAIQILKGCGVK--KLVTVN--VLEDDEVRQAIKTFSNWPTIPQLYVGG-----EFIGGSDIMSEMNES--GELKQLLDDSGATA-----------------------
>Q7WCE1_BORPA_Putative_unc...
-------------------------------------MSDVQEFIRETVTQHPVVLFMKGTAQFPQCGFSGRAIQILKGCGVK--KLVTVN--VLEDDEVRQAIKTFSNWPTIPQLYVGG-----EFIGGSDIMSEMNES--GELKQLLDDSGATA-----------------------
>Q7W021_BORPE_Putative_unc...
-------------------------------------MSDVQEFIRETVTQHPVVLFMKGTTQFPQCGFSGRAIQILKGCGVK--KLVTVN--VLEDDEVRQAIKTFSNWPTIPQLYVGG-----EFIGGSDIMSEMNES--GELKQLLDDSGATA-----------------------
>A2WD21_9BURK_Glutaredoxin...
--------------------------------------MDTQQRIKQIVDENPVVLFMKGNAQFPMCGFSGRAVQVLKACGVD--QFKTVN--VLEDEEIRQGIKAFSNWPTIPQLYVKG-----EFIGGSDIMMEMYQS--GELQQLFAAA---------------------------
>Q8YGM9_BRUME_GLUTAREDOXIN...
-----------------MGDILPSCAGIWAGILKGNQMTGINDIIDNEVKNNDVVLFMKGTPGFPQCGFSGQVVQILDYLGVNYKGVN-----VLASDELRQGIKEYSSWPTIPQLYVKG-----EFVGGCDIVREMFQS--KELQALFNEKGIATKAA--------------------
>Q8G185_BRUSU_Glutaredoxin...
-----------------MGDILPSCAGIWAGILKGNQMTGINDIIDNEVKNNDVVLFMKGTPGFPQCGFSGQVVQILDYLGVNYKGVN-----VLASDELRQGIKEYSSWPTIPQLYVKG-----EFVGGCDIVREMFQS--KELQALFNEKGIATKAA--------------------
>Q7DDL4_NEIMB_Putative_unc...
-------------------------------------MASIHDQIKEVVTTHRVVLFMKGTKQFPQCGFSSRAVQILN--AAGCTDYVTVN--VLENPEVRQGIKEYSDWPTIPQLYVNG-----EFVGGSDILMEMYEA--GELQELLKA----------------------------
>Q57DS0_BRUAB_Glutaredoxin...
-----------------MGDILPSCAGIWAGILKGNQMTGINDIIDNEVKNNDVVLFMKGTPGFPQCGFSGQVVQILDYLGVNYKGVN-----VLASDELRQGIKEYSSWPTIPQLYVKG-----EFVGGCDIVREMFQS--KELKALFNEKGIATKAA--------------------
>Q2YNG8_BRUA2_Glutaredoxin...
-----------------MGDILPSCAGIWAGILKGNQMTGINDIIDNEVKNNDVVLFMKGTPGFPQCGFSGQVVQILDYLGVNYKGVN-----VLASDELRQGIKEYSSWPTIPQLYVKG-----EFVGGCDIVREMFQS--KELKALFNEKGIATKAA--------------------
>B0CLG2_BRUSI_Glutaredoxin...
-------------------------------------MTGINDIIDNEVKNNDVVLFMKGTPGFPQCGFSGQVVQILDYLGVNYKGVN-----VLASDELRQGIKEYSSWPTIPQLYVKG-----EFVGGCDIVREMFQS--KELQALFNEKGIATKAA--------------------
>A9MAL2_BRUC2_Glutaredoxin...
-------------------------------------MTGINDIIDNEVKNNDVVLFMKGTPGFPQCGFSGQVVQILDYLGVNYKGVN-----VLASDELRQGIKEYSSWPTIPQLYVKG-----EFVGGCDIVREMFQS--KELQALFNEKGIATKAA--------------------
>A9M3K4_NEIM0_Monothiol_gl...
-------------------------------------MASIHDQIKEVVTTHRVVLFMKGTKQFPQCGFSSRAVQILN--AAGCTDYVTVN--VLENPEVRQGIKEYSDWPTIPQLYVNG-----EFVGGSDILMEMYEA--GELQELLKA----------------------------
>A8I8B7_AZOC5_Glutaredoxin...
--------------MPPQARCWGMGTGPTPANHSGPKTMSIRDFIDNEVKNNDVVVFMKGTPQFPQCGFSGQVVQILDHLGVSYKGIN-----VLSSDELRQGIKDYANWPTIPQIYVKG-----EFVGGCDIVREMFQA--GELVPFFEEKGVALHDRAIG-----------------
>A5VQ13_BRUO2_Glutaredoxin...
-----------------MGDILPSCAGIWAGILKGNQMTGINDIIDNEVKNNDVVLFMKGTPGFPQCGFSGQVVQILDYLGVNYKGVN-----VLASDELRQGIKEYSSWPTIPQLYVKG-----EFVGGCDIVREMFQS--KELQALFNEKGIATKAA--------------------
>A3YYM1_9SYNE_Glutaredoxin...
------------------------------------MDSAVKQRIDSLLSSSPIVVFMKGSKLMPQCGFSNNVVQILNSLGLPFETFD-----VLSDQEIRQGIKEYSEWPTIPQVYVNG-----EFIGGSDILIEMYNS--GELRETLTVALAS------------------------
>A1KT33_NEIMF_Putative_unc...
-------------------------------------MASIHDQIKEVVTTHRVVLFMKGTKQFPQCGFSSRAVQILN--AAGCTDYVTVN--VLENPEVRQGIKEYSDWPTIPQLYVNG-----EFVGGSDILMEMYEA--GELQELLKA----------------------------
>A1IR23_NEIMA_Putative_unc...
-------------------------------------MASIHDQIKEVVTTHRVVLFMKGTKQFPQCGFSSRAVQILN--AAGCTDYVTVN--VLENPEVRQGIKEYSDWPTIPQLYVNG-----EFVGGSDILMEMYEA--GELQELLKA----------------------------
>Q8XVC7_RALSO_Putative_ipr...
-------------------------------------MSTTHEKIDQIVKSHPVVLFMKGTAQFPMCGFSGRAVQILKACGVD--QPYTVN--VLEDDEIRQGIKEYANWPTIPQLYVKG-----EFIGGSDIMMEMYQS--GELQPLLAA----------------------------
>Q2GLI7_ANAPZ_Glutaredoxin...
------------------------------------MDNNLVNRIKHDIENNDVVLYMKGTATAPQCGFSSVVASVLVHLGIAFKDVD-----VLRDPELREGIKEFSNWPTIPQLYVKG-----EFIGGCDIVREMYQS--GELQELLKKKGVITG----------------------
>A8IIQ9_AZOC5_Glutaredoxin...
--------------------------------------MSTSDRINGLISENDIMVFMKGTPAMPRCGFSGAVVQILNTLGVPYATLD-----VLEDPFVREGIKEFTNWPTIPQVFVKG-----EFIGGCDIVREMAQK--GELQALFSEKGIAPRAA--------------------
>A8GUH6_RICB8_Glutaredoxin...
--------------------MVYNVTNKIKHIRFLMLENKSFKFIENEIKNNKVVLFMKGTKEAPMCGFSGKVVMILTKLGVEFRDID-----VLSDPELRESLKVFSDWPTFPQLYING-----ELVGGCDIVTELYSS--GELEKMLK-----------------------------
>A6X1K1_OCHA4_Glutaredoxin...
-------------------------------------MTGINDFIANEVKTNDVVLFMKGTPGFPQCGFSGQVVQILDYLGVEYKGVN-----VLSSDELRQGIKEYSSWPTIPQLYVKG-----EFVGGCDIIREMFQS--SELQALFTDKGIATKAA--------------------
>A4JB48_BURVG_Glutaredoxin...
--------------------------------------MDTQQRIKQIVDENQVVLFMKGNAQFPMCGFSGRAVQVLKACGVD--QFKTVN--VLEDDEIRQGIKEFSNWPTIPQLYVKG-----EFIGGSDIMMEMYQS--GELQQLFAAA---------------------------
>A3Z821_9SYNE_Glutaredoxin...
------------------------------------MDDQTKARIESLIQSSPIVVFMKGTKLMPQCGFSNNVVQILNSLGLPFETFD-----VLSDMEIRQGIKEFSDWPTIPQVYVKG-----EFIGGSDILIEMYNS--GELKEKLEVALAS------------------------
>A1HAF1_BURPI_Putative_unc...
-------------------------------------MSTTHEKIDQIVKGHPVVLFMKGTAQFPMCGFSGRAIQILKACGVD--RPHTVN--VLEDDEIRQGIKDYANWPTIPQLYVNG-----EFIGGSDIMMEMYQS--GELQPLLAA----------------------------
>Q98NP0_RHILO_Mll0053_prot...
-------------------------------------MSGINDYIDNEVKGNDVVLFMKGTPGFPQCGFSGQVVQILDYIGADYKGVN-----VLDSAELRQGIKDYSNWPTIPQLYVKG-----EFVGGCDIVREMFQA--GELQTFLVEKGVSVKGAA-------------------
>Q2G5B8_NOVAD_Glutaredoxin...
------------------------------------MSNTTEERISEIVNGNDVVLFMKGTPLFPQCGFSSKAVAILEHLGVE---YATVD--VLQDMEIRQGIKSFSDWPTIPQLYVKG-----EFVGGSDIMMEMFQA--GELQQVMDDAGVKAA----------------------
>Q0BIQ2_BURCM_Glutaredoxin...
--------------------------------------MDTQQRIKQIVDENQVVLFMKGNAQFPMCGFSGRAVQVLKACGVD--QFKTVN--VLEDDEIRQGIKEFSNWPTIPQLYVKG-----EFVGGSDIMMEMYQS--GELQQLFAAA---------------------------
>A0G990_9BURK_Glutaredoxin...
--------------------------------------MDTQQRIKQIVDENSVVLFMKGNAQFPMCGFSGRAVQILKACGVD--QFKTVN--VLEDDAVRQGIKEFSNWPTIPQLYVNG-----EFVGGSDIMMEMYQS--GELQQLFAAA---------------------------
>Q2GEJ8_NEOSM_Glutaredoxin...
-------------------------------------MKDIFAKIEGIIRRHDVVLFMKGTSGLPMCGFSGAVVNILKALDVTFYGVN-----VLEDPELREGIKKFADWPTIPQLYVKG-----EFIGGCDIVREMYEN--RELQTLFEDSLAG------------------------
>Q1YEA7_9RHIZ_Glutaredoxin...
-------------------------------------MTAINEWIDNEVKTNDVVVFMKGTPAFPQCGFSGQVVQILDYLGLEYKGVN-----VLSTDDLRQGIKAYSEWPTIPQLYVKG-----EFVGGCDIIREMFQA--GELQTFLVDKGIATTAPAPAAG---------------
>Q0VRM8_ALCBS_Glutaredoxin...
--------------------------------------MDVIQVIKDQIEKNPVILYMKGSPQFPQCGFSAQVVEAMTAVGKPFAYVN-----ILEAPEIRQNLKEYANWPTYPQLWVGG-----ELVGGCDIIMDMYRS--GQLKEMVDGVAVESDDDA-------------------
>A1U323_MARAV_Glutaredoxin...
-----------------MYNKRKGRLAAKLTPNQRNEFMDINETIKSQLEENPVILYMKGTPQAPQCGFSARTVQALMACGERFAFVN-----ILDNQELREALKVYSSWPTYPQLYING-----ELVGGCDIVLEMSES--GELAKMVKDAAGQAEA---------------------
>A5ENT2_BRASB_Putative_glu...
--------------------------------------MSTSERIQKLIDSNDIVLFMKGVPAAPQCGFSAAVAQILAKLDVSYESVN-----VLADPFIREGIKEFSNWPTIPQLYVKG-----EFVGGCDIVREMFQA--GELATLLADKGIKAPAS--------------------
>A4GJN1_9BACT_Glutaredoxin...
------------------------------------MTDNVQNEIKNIVDQNDVVLFMKGTKDQPQCGFSNAVVNTLSFMNVNYKDVN-----ILESDELRQGIKDFTNWPTIPQLYIKG-----EFIGGCDIILDMHKS--GELASVFDTKGITHD----------------------
>Q2Y5P5_NITMU_Glutaredoxin...
--------------------------------------MDTQEIIKQQVTTHPVVLYMKGSPAAPQCGFSAHAVKILNACGVD--DLFAVD--VLAEPEFRQGIKDYSNWPTIPQLYVNG-----EFIGGSDIVSEMYQS--GELQKLLESAEAK------------------------
>Q6RJL3_9BACT_Putative_glu...
-------------------------------------MADIMEQIESAVKKNKVMIFMKGNRSFPQCGFSAATVAIFDQLGVPYETAD-----VLSDPELRDGIKRYSNWPTIPQVYIDG-----KFVGGCDIIRELHET--GELEPLVKAALAESATQ--------------------
>Q05Y05_9SYNE_Glutaredoxin...
------------------------------------MDSQTKERIEALIQTSPIFVFMKGTKLMPQCGFSNNVVQILNAMGMAFETFD-----VLSDMEIRQGIKEFSEWPTIPQVYVKG-----EFIGGSDILIEMYNS--GELKEKLEIALAS------------------------
>Q39K20_BURS3_Glutaredoxin...
--------------------------------------MDTQQRIKQIVDENQVVLFMKGNAQFPMCGFSGRAIQVLKACGVD--QFKTVN--VLEDDEIRQGIKAFSNWPTIPQLYVKG-----EFIGGSDIMMEMYQS--GELQQLFAAA---------------------------
>A9BP62_COMAC_Glutaredoxin...
-------------------------------------MSDTQQRIDQLVKSNNILLFMKGSASFPMCGFSGRAIQILKACGVETKDISTVN--VLEDQEIRQGIKDYSNWPTIPQLYVQG-----EFIGGSDIMMEMYES--GELQQLLAPKA--------------------------
>A4YYV0_BRASO_Putative_glu...
--------------------------------------MSTSERIQKLIDSNDIVLFMKGVPAAPQCGFSAAVAQILAKLEVPYESVN-----VLADPFIREGIKEFSNWPTIPQLYVKG-----EFVGGCDIVREMFQA--GELATLLADKGIKASAS--------------------
>A2SD43_METPP_Putative_unc...
--------------------------------MTQTTSSDVQQRIDQLVKSHRVVLFMKGSAQFPMCGFSGRAVQILKACGVT--DLATVN--VLEDDGIRQGIKDYANWPTIPQLYVNG-----EFVGGSDIMAEMYQS--GELQPLLSTQA--------------------------
>GLRX2_RICTY_Probable_mono...
-----------------------------------MMENKNLKFIQNAIKKNKVVLFMKGTKEMPACGFSGTVVAILNKLGVEFSDIN-----VLFDTSLREDLKKFSDWPTFPQLYING-----ELVGGCDIVKELYQN--GELEKMLKDETKLIKN---------------------
>Q5FG21_EHRRG_Glutaredoxin...
------------------------------------MTNNIMNRIKHDIETNDVVLYMKGDANMPQCGFSSVVVTILKKMNISFKSIN-----VLEDQELREAIKEFTNWPTIPQLYVKG-----EFIGGCDIVKEMYHT--GELQELFVKNNLITAN---------------------
>Q2SL65_HAHCH_Glutaredoxin...
--------------------------------------MDVIEVIKEQLTSNPIILFMKGTPNAPQCGFSARTVQALMACGEKFAYVN-----ILEHPEIREALKTYSNWPTYPQLYIKG-----ELVGGCDIVAELYES--GELQGMVKGAAVAE-----------------------
>Q1BSA9_BURCA_Glutaredoxin...
--------------------------------------MDTQQRIKQIVDENQVVLFMKGNAQFPMCGFSGRAVQVLKACGVD--QFKTVN--VLEDDEIRQGIKAFSNWPTIPQLYVKG-----EFIGGSDIMMEMYQS--GELQQLFAAA---------------------------
>Q12F88_POLSJ_Glutaredoxin...
----------------------------------MSTTDTTQQRIDQIVKSSDVVLFMKGTAQFPMCGFSGRAIQVLKACGVN--KPVTVN--VLEDEEIRHGIKEYSNWPTIPQLYVKG-----EFIGGSDIMMEMYQN--GELQQVLGTPTA-------------------------
>Q0G816_9RHIZ_Glutaredoxin...
-------------------------------------MSSMNEWIDNEVKSNDIVVFMKGTPSFPQCGFSGQVVQIMDYMGVEYKGVN-----VLTSDDLRQGIKAYSDWPTIPQLYVKG-----EFVGGCDIVREMFQA--GELKQFFEDNGIATTAPQPAAG---------------
>A2VTB3_9BURK_Glutaredoxin...
--------------------------------------MDTQQRIKQIVDENQVVLFMKGNAQFPMCGFSGRAVQVLKACGVD--QFKTVN--VLEDDEIRQGIKAFSNWPTIPQLYVKG-----EFIGGSDIMMEMYQS--GELQQLFAAA---------------------------
>A2BX98_PROM5_Glutaredoxin...
------------------------------------MENLTKNKIQKLIDSSPVMVFMKGTKLMPQCGFSNNVVQILNSLGVEFDTFD-----VLSDFEIREGIKEYSEWPTIPQVYLKG-----EFLGGSDILIEMYNS--GTLKEKIEIELAS------------------------
>A0K435_BURCH_Glutaredoxin...
--------------------------------------MDTQQRIKQIVDENQVVLFMKGNAQFPMCGFSGRAVQVLKACGVD--QFKTVN--VLEDDEIRQGIKAFSNWPTIPQLYVKG-----EFIGGSDIMMEMYQS--GELQQLFAAA---------------------------
>Q6FZI7_BARQU_Putative_unc...
-------------------------------------MTTVHDFIDNEIKTNDVILFMKGIPEAPQCGFSGQVVQILDYLGLKYKGIN-----ILTSDELRQGIKEYSNWPTIPQLYIKG-----EFIGGCDIVKEMFQS--NELQELLKEKKISFNLL--------------------
>Q5HAI8_EHRRW_Putative_glu...
------------------------------------MTNNIMDRIKHDIETNDVVLYMKGDANMPQCGFSSVVVTILKKMNISFKSIN-----VLEDQELREAIKEFTNWPTIPQLYVKG-----EFIGGCDIVKEMYHT--GELQELFVKNNLITAN---------------------
>Q3AJ22_SYNSC_Glutaredoxin...
------------------------------------MDPSTKARIETLVASSPIFVFMKGSKLMPQCGFSNNVVQILHSLGVTFETFD-----VLSDPEIRQGIKEFSSWPTIPQVYVKG-----EFIGGSDILIEMYNS--GELREKLEIALAS------------------------
>Q0FG89_9RHOB_Glutaredoxin...
------------------------------------MSDTAQSTIKETIEKNDVVLFMKGTSSMPQCGFSSRIAGVLNFLNISWLDIN-----VLADENLRQGIKDFSDWPTIPQMYVKG-----EFVGGCDIITDMMLT--GELDKLLETNNIKFDKDAADKVREANS----------
>A9IVH8_BART1_GrlA_protein...
-------------------------------------MTTVHDFIDNEIKTNDVILFMKGTPEAPQCGFSGQVVQILDYLGLNYKGIN-----ILTSDELRQGIKEYSNWPTIPQLYVKG-----EFIGGCDIVKEMFQN--NELQELLKEKNIPYNQS--------------------
>A8EZU5_RICCK_Glutaredoxin...
-----------------------------------MLENKNFEFIKSEVKNNKVVLFMKGTKETPMCGFSAKVVAILNKLDVEFRDIN-----VLADPELREDLKKFSDWPTFPQLYING-----ELVGGCDIVTELHNN--GALEKILKR----------------------------
>Q7NS07_CHRVO_Putative_unc...
--------------------------------------MSIQQDIQQTVADNAVVLFMKGSAQFPQCGFSSRAVQILKACGVDN--FLTVD--VLRDPDIRQGIKDFSNWPTIPQLYVKG-----EFVGGSDIMYEMYQN--GELQDLLKDL---------------------------
>Q1GW92_SPHAL_Glutaredoxin...
-----------------------------------MSDPATQARISKLVADHPVLLFMKGTPLFPQCGFSSRAIAMLDRLGVE---YETVD--VLQDMEIRQGIKEYSDWPTIPQLYVKG-----EFVGGSDIMMEMWEA--GELHQLMDGIPTRAQ----------------------
>Q13TU0_BURXL_Glutaredoxin...
--------------------------------------MDTQQRIKQIVDDNAVVLFMKGTAQFPMCGFSGRAIQILKACGVG--EIKTVN--VLEDDEVRQGIKQFSNWPTIPQLYVKG-----EFIGGSDIMMEMYES--GELQQLFAAA---------------------------
>B0T612_CAUSK_Glutaredoxin...
--------------------------------MTDVASSPAIDFIAKTVAENPVVLFMKGVPDQPRCGFSSITVQILDHLGVS---FIGVD--VLQDDELRAGVKAFTDWPTIPQLYVKG-----EFIGGSDIVREMFQS--GELKTLLTEQGLIEA----------------------
>A5PB60_9SPHN_Glutaredoxin...
-------------------------------------MSDVNSRISDIVKANDVVLFMKGTPLFPQCGFSSRAVAILDHCGVA---YDSVD--VLQDMEIRQGIKAYSDWPTIPQLYVKG-----EFLGGSDIMMEMFEA--GELQTLMDEKQVAKAS---------------------
>A1VKB4_POLNA_Glutaredoxin...
----------------------------------MSHTDPTQQRIEQIVKSSDVVLFMKGTAQFPMCGFSGRAIQVLKACGVT--KPATVN--VLEDEGIRNGIKEYSNWPTIPQLYVKG-----EFVGGSDIMMEMYQN--GELQEMLGTPQA-------------------------
>A0YTM6_9CYAN_Putative_unc...
------------------------------------MTPELQARIDNLVNSQKIFVFIKGTKLMPMCGFSNNVVGILNSLGVPFETCD-----VLEDPDIRQGIKEYSSWPTIPQVYING-----EFVGGSDVVIELYQK--GELQQMVEVAFAS------------------------
>A9BAZ5_PROMA_Glutaredoxin...
------------------------------------MDSDTRSKIESLINSNPIMVFMKGTKLMPQCGFSNNVVQILNALGISFETFD-----VLSDMDIREGIKEFSNWPTIPQVYLKG-----EFLGGSDILIEMYNS--GELKEKLEIALAS------------------------
>A0L4I7_MAGSM_Glutaredoxin...
-------------------------------------MSDIQATIQEHVNSHAVVLYMKGNPSFPQCGFSGAAAKMLAACDLSNDDFLAVD--VLMNPDIREGIKAFANWPTIPQLYIKG-----QFVGGADIMREMYQS--GDLKTQLDAALGR------------------------
>Q6G333_BARHE_Putative_unc...
-------------------------------------MTTIRDFIDSEIKENDVILFMKGTPDAPQCGFSGQVAHILNYLGVPYKGIN-----ILTSDELRQGIKDYSNWPTIPQLYVKG-----EFIGGCDIIKEMFQN--NELQELLKEKDIPCNKA--------------------
>Q4FLJ2_PELUB_Glutaredoxin...
------------------------------------MDDSTKNLIQGHIETNEVCLFMKGTPDAPQCGFSMAVSNMLKILEVNYKGIN-----VLESQSLREGIKEFSDWPTIPQVYIKG-----EFVGGCDIVKEMYEN--GELKKVLEDKGINFKK---------------------
>Q479R9_DECAR_Glutaredoxin...
-------------------------------------MSDVQQRIHATVTGNPVVLYMKGDARFPQCGFSATAVQILKVCGVN--DFVTVN--VLADEEIRNGVKEYANWPTIPQLYIKG-----EFVGGCDIMKEMYQT--GELQQMLEGIAA-------------------------
>Q1UZJ3_9RICK_Glutaredoxin...
------------------------------------MDDSTKNLIQGHIETNEVCLFMKGTPDAPQCGFSMAVSNMLKILEVNYKGIN-----VLESQSLREGIKEFSDWPTIPQVYIKG-----EFVGGCDIVKEMYEN--GELKKVLEDKGINFKK---------------------
>A6F2A8_9ALTE_Glutaredoxin...
--------------------------------------MDINETIKSQLEENAIILYMKGTPQAPQCGFSAKTVQALMACGERFAFVN-----ILDNQELREGLKVYSSWPTYPQLYIKG-----ELVGGCDIILEMSES--GELAEQVKAAAKQAEA---------------------
>A0GU79_9BURK_Glutaredoxin...
--------------------------------------MDTQQRIKQIVDENNVVLFMKGTAQFPMCGFSGRAIQILKACGVG--EIKTVN--VLEDDEVRQGIKQFSNWPTIPQLYVKG-----EFVGGSDIMMEMYES--GELQQLFAAA---------------------------
>Q0BRI2_GRABC_Glutaredoxin...
-------------------------------------MSDTASRIQADINENPVMLYMKGTAMFPQCGFSARVTQILNHLEVPYKTAN-----VLEDQALREGIKAFSNWPTIPQLYIKG-----EFIGGCDIVMEMFQS--GELQALLSEKGIPHKAAA-------------------
>A1K445_AZOSB_Putative_unc...
--------------------------------------MDIKDVIREQVTTHPVALYMKGVPQAPACGFSATAVQILKASGVK--DFFSVN--VLADDAVRQGIKEFSNWPTIPQLYVKG-----EFVGGADIMREMYQS--GEIQQLLKDAGVTA-----------------------
>Q9A5E5_CAUCR_Glutaredoxin...
--------------------------------MTDAATSPALDFIAKTVADHPVVVFMKGVPDQPRCGFSSVVVQILDHLGVE---FVGVD--VLQDEDLRQGVKTFTDWPTIPQLYVKG-----EFIGGSDIVREMFQS--GELKTFLTEQGVIAA----------------------
>Q73HQ5_WOLPM_Glutaredoxin...
--------------------------------------MSNFEQIKKDITENDVVLYMKGTSDFPQCGFSGLVVSILKKLNVKFKYIN-----VLENDEIRESIKKFSDWPTIPQLYIKE-----EFIGGCDITREMYEK--GELQSLLKEKKIIAE----------------------
>Q4EBB3_9RICK_Glutaredoxin...
--------------------------------------MSNFEQIKKDITENDVVLYMKGTSDFPQCGFSGLVVSILKKLNVKFKYIN-----VLENDEIRESIKKFSDWPTIPQLYIKE-----EFIGGCDITREMYEK--GELQSLLKEKKIIAE----------------------
>A5GU93_SYNR3_Glutaredoxin...
------------------------------------MDAQLKSRIETLVASSPVFIFMKGSKLMPQCGFSNNVVQIFHSLGVPFETFD-----VLSDMEIRQGIKEFSNWPTIPQVYLNG-----EFLGGSDIMIEMYNS--GELRETVTVALAS------------------------
>Q46K48_PROMT_Glutaredoxin...
------------------------------------MDSNTRSKIESLINSKPIFVFMKGNKLMPQCGFSNNVVQILNSLGMSFETFD-----VLSDMEIREGIKEYSNWPTIPQVYLKG-----EFMGGSDILISMYNS--GELKEKLEIALAS------------------------
>Q7P9P9_RICSI_Glutaredoxin...
-----------------------------------MLENKNFKFIENEIKNNKVVLFMKGIKKSPACGFSGTVVAILNKLGVEFRDIN-----VLFDAELREDLKKFSDWPTFPQLYING-----ELVGGCDIVRELYQS--GELEKMLKAYTR-------------------------
>A6DQ54_9BACT_Glutaredoxin...
-------------------------------------MSDINATIKAELEAHPIKLFMKGVPAMPQCGFSQTVIQILSFYDVEYSSMN-----ILENPEFRQGLKDYFEWPTFPQLVVNG-----ELVGGCDIIMELHEN--GELQEVLDSAKK-------------------------
>A2C3G8_PROM1_Glutaredoxin...
------------------------------------MDSNTRSKIESLINSKPIFVFMKGNKLMPQCGFSNNVVQILNSLGMSFETFD-----VLSDMEIREGIKEYSNWPTIPQVYLKG-----EFMGGSDILISMYNS--GELKEKLEIALAS------------------------
>A3WHZ3_9SPHN_Glutaredoxin...
-------------------------------------MADINTRISTLVGENDVVLFMKGTPLFPQCGFSSRAVAILDHCGVQ---YESVD--VLQDMEVRQGIKTFSDWPTIPQLYVKG-----EFVGGSDIMMEMFEA--GELQQMMDENKVAKIES--------------------
>A3IVB0_9CHRO_Putative_unc...
------------------------------------MNPETKEKIDQMVNDHKILVFMKGNKLMPQCGFSNNVVQILGTLGVPFETVD-----VLADPEIRQGIKEYSNWPTIPQVYING-----EFVGGSDIMIEMYQN--GELQQMVEVALAS------------------------
>Q6MJ95_BDEBA_GrlA_protein...
-------------------------------------MATTHERIDQIVKGNKIVLFMKGTQQFPMCGFSARACAILQDMGVQ---FHDVN--VLDDDEIRQGIKEYGNWPTIPQLYINH-----QLVGGSDIMMEMYQS--GELQELLK-----------------------------
>Q1H4S1_METFK_Glutaredoxin...
--------------------------------------MDTQALIKNQVTSNPVVLYMKGSPKFPQCGFSGLAVQILQACGLK--DFVAVD--VLADPAIREGIKTYANWPTIPQLYIKG-----EFIGGADIMRDLYQQ--GELQKLLQEAQA-------------------------
>Q0AB38_ALHEH_Glutaredoxin...
-------------------------------------MDQVQETIAKQVKENPILLYMKGSPQQPQCGFSMRAAQALAGCGKEFAYVD-----VLQDEAIRQGIKEFGNWPTIPQLYLNG-----ELVGGCDIIMEMYES--GDLQKMVDQAAESASN---------------------
>A2BRU0_PROMS_Glutaredoxin...
------------------------------------MDNSTKDKIQKLIDSNPVMVFMKGTKLMPQCGFSNNVVQILNSLGVEFGTFD-----VLSDFAIREGIKEYSDWPTIPQVYLKG-----EFLGGSDILIEMYNS--GSLKEKIEIELAS------------------------
>GLRX2_RICCN_Probable_mono...
-----------------------------------MLENKNFKFIENEIKNNKVVLFMKGIKKSPACGFSGTVVAILNKLGVEFRDIN-----VLFDAELREDLKKFSDWPTFPQLYING-----ELVGGCDIARELYQS--GELEKMLKAYTR-------------------------
>Q31AB4_PROM9_Glutaredoxin...
------------------------------------MDNLTKDKIQKLIDSNPVMVFMKGTKLMPQCGFSNNVVQILNSLGIEFGTFD-----VLSDFEVREGIKKYSDWPTIPQVYLKG-----EFLGGSDILIEMYNS--GALKEKIEIELAS------------------------
>B0BV29_RICRO_Glutaredoxin...
-------------------------------MSLKMLENKNFKFIENEIKNNKVVLFMKGIKKSPACGFSGTVVAILNKLGVEFRDIN-----VLFDAELREDLKKFSDWPTFPQLYING-----ELVGGCDIARELYQS--GELEKMLKAYTR-------------------------
>A8GTJ1_RICRS_Glutaredoxin...
-----------------------------------MLENKNFKFIENEIKNNKVVLFMKGIKKSPACGFSGTVVAILNKLGVEFRDIN-----VLFDAELREDLKKFSDWPTFPQLYING-----ELVGGCDIARELYQS--GELEKMLKAYTR-------------------------
>A5GLI6_SYNPW_Glutaredoxin...
------------------------------------MDAQTKSRIEALISSSPVFVFMKGTKLMPQCGFSNNVVQILNALGITFETFD-----VLSDMDVRQGIKEFSDWPTIPQVYVKG-----EFMGGSDILIEMYNN--GELKEKLEIALAS------------------------
>A4CV24_SYNPV_Glutaredoxin...
------------------------------------MDAQTKTRIETLINSSPVFVFMKGTKLMPQCGFSNNVVQILNALGIGFETFD-----VLTDMEIRQGIKDFSDWPTIPQVYVKG-----EFMGGSDILIEMYNN--GELKDKLEIALAS------------------------
>A3PDL6_PROM0_Glutaredoxin...
------------------------------------MDKLTKDKIQKLIDSNPVMVFMKGTKLMPQCGFSNNVVQILNSLGVEFGTFD-----VLSDFAIREGIKEYSDWPTIPQVYLKG-----EFLGGSDILIEMYNS--GSLKEKIEIELAS------------------------
>A3JJ30_9ALTE_Glutaredoxin...
--------------------------------------MNVQEKILSQVTADTIVLYMKGKPQSPLCGFSATTVQVLNACGVQ--DFAAVD--VLADPEIRDGIKVYSNWPTIPQLYIKG-----EFVGGADIVREMYEQ--GELQKLLQSALA-------------------------
>Q7V6Q1_PROMM_Glutaredoxin...
------------------------------------MDPTTKTRIEALIQSSPIMVFMKGTKLMPQCGFSNNCVQILNSLGMSFETFD-----VLSDMEIRQGIKDYSNWPTIPQVYVKG-----EFIGGSDILIEMYNA--GELAEKLEIALNS------------------------
>Q3J8G3_NITOC_Glutaredoxin...
--------------------------------------MDTMEQIKQAVESNSIILFMKGSPQFPQCGFSGRTVQALQACGT-EFAYVD----VLANPEVRALLPQYSNWPTFPQLYING-----ELVGGCDIILELFES--GELQTKVQEVVPHTSEEG-------------------
>A2C893_PROM3_Glutaredoxin...
------------------------------------MDPTTKTRIEALIQSSPIMVFMKGTKLMPQCGFSNNCVQILNSLGMSFETFD-----VLSDMEIRQGIKDYSNWPTIPQVYVKG-----EFIGGSDILIEMYNA--GELAEKLEIALSS------------------------
>Q8YYP7_ANASP_Alr0799_prot...
------------------------------------MTQETSEKINNLITQNKIMVFMKGTKLMPQCGFSNNVVQILNTLGVPFETIN-----VLEDQEIRQGIKEYSNWPTIPQVYING-----EFIGGSDILIELYQK--GELQQLVEVALAS------------------------
>Q7V0Y3_PROMP_Glutaredoxin...
------------------------------------MENPTKNKIQNLIDLNPVMVFMKGTKLMPQCGFSNNVVQILNSLGVTFNTFD-----VLSDFEIREGIKEYSEWPTIPQVYLKG-----EFLGGSDILIEMYNA--GTLKEKIEIALAS------------------------
>Q7U7S5_SYNPX_Glutaredoxin...
------------------------------------MDDSTRSRIEALISSSTIFVFMKGSKLMPQCGFSNNVVQILHSLGVSFETFD-----VLSDMEIRQGIKDFSSWPTIPQVYVNG-----EFIGGSDILIEMYNA--GELKEKLEIALAS------------------------
>Q3MFM1_ANAVT_Glutaredoxin...
------------------------------------MTQETSEKISNLITQNKIMVFMKGTKLMPQCGFSNNVVQILNTLGVPFETIN-----VLEDQEIRQGIKEYSNWPTIPQVYING-----EFIGGSDILIELYQK--GELQQLVEVALAS------------------------
>Q3AVH5_SYNS9_Glutaredoxin...
------------------------------------MDASTKSRIEGLIATSPIFVFMKGSKLMPQCGFSNNVVQILHSLGVTFETFD-----VLSDMEIRQGIKEFSSWPTIPQIYVKG-----EFMGGSDILIEMYNS--GELKEKLEIALAS------------------------
>Q05ZT4_9SYNE_Glutaredoxin...
------------------------------------MDASTKSRIEGLIATSPIFVFMKGSKLMPQCGFSNNVVQILHSLGVAFETFD-----VLSDMEIRQGIKEFSSWPTIPQIYVKG-----EFMGGSDILIEMYNS--GELKEKLEIALAS------------------------
>A3J9V0_9ALTE_Glutaredoxin...
--------------------------------------MDMNDTIKSQLEENSVILYMKGSPQAPECGFSAKTVQALMACGEKFAFVN-----ILDNPELREALKVHSSWPTYPQLYISG-----ELVGGCDIIMEMSEN--GELATAVKAACKKTEA---------------------
>Q1NC86_9SPHN_Glutaredoxin...
------------------------------------MTDAVQQRIAQIVSGHDVVLFMKGTPLFPQCGFSSRAIAILEHLGVG---YETVD--VLQDQAIRQGIKAYSDWPTIPQLYVKG-----EFVGGSDIMMEMYEA--GELSQLMTDQGVAPAN---------------------
>Q0IB15_SYNS3_Glutaredoxin...
------------------------------------MDSKTKERIQTLIQSSPIFVFMKGTKLMPQCGFSNNVVQILNALGMSFETFD-----VLSDMEIRQGIKDYSDWPTIPQVYVKG-----EFMGGSDILIEMYNN--GELKEKLEIELAS------------------------
>GLRX2_RICPR_Probable_mono...
-----------------------------------MTKNKNLEFIQNAIKKNKVVLFMKGTKEMPACGFSGTVVAILNKLGVEFSDIN-----VLFDTALREDLKKFSDWPTFPQLYING-----VLVGGCDIAKELYQN--GELEKMLKDVVV-------------------------
>Q2NC43_ERYLH_Glutaredoxin...
-------------------------------------MSDTNAKISGIVGENDVVLFMKGTPLFPQCGFSSRAVSILDHCGVK---YESVD--VLQDMEIRQGIKTYSDWPTIPQLFVKG-----EFLGGSDIMMEMFEA--GELQELLDEKDVARAE---------------------
>A8GPQ8_RICAH_Glutaredoxin...
-----------------------------------MLENKNFEFIENALKNNKVVLFMKGTQEAPMCGFSAKVVAILNKLGVEFRDIN-----VFVNPEFREDLKKFSDWPTFPQLYIKG-----ALVGGCDIATELYNN--GELEKILRE----------------------------
>Q8P7V8_XANCP_Putative_unc...
--------------------------------------MPVMERIQAEVEQHPIVLFMKGTPQFPMCGFSSRAVQALVAAGADQLRTVN----VLEEPEIRANLPRYSNWPTFPQLFIHG-----ELIGGCDITMELFEA--GELKRIVSEAYQP------------------------
>Q4UW91_XANC8_Putative_unc...
--------------------------------------MPVMERIQAEVEQHPIVLFMKGTPQFPMCGFSSRAVQALVAAGADQLRTVN----VLEEPEIRANLPRYSNWPTFPQLFIHG-----ELIGGCDITMELFEA--GELKRIVSEAYQP------------------------
>B0RRC6_XANCB_Complete_gen...
--------------------------------------MPVMERIQAEVEQHPIVLFMKGTPQFPMCGFSSRAVQALVAAGADQLRTVN----VLEEPEIRANLPRYSNWPTFPQLFIHG-----ELIGGCDITMELFEA--GELKRIVSEAYQP------------------------
>A8G5I1_PROM2_Glutaredoxin...
------------------------------------MDNLTKDKIQKLIDSNPLMVFMKGTKLMPQCGFSNNVVQILNSLGVEFGTFD-----VLSDFAIREGIKEYSDWPTIPQVYLKG-----EFLGGSDILIEMYNA--GSLKEKIEIELAS------------------------
>Q8DKI5_SYNEL_Ycf64_protei...
----------------------MQFCNWSTQEEKRTMTPELHAKIDNLVKSNKIIVFMKGSKLMPQCGFSNNAVQILNALGVPYETVD-----VLEDFEIRQGIKEYSNWPTIPQVFING-----EFIGGSDILIELYQS--GELQQLVEVALAS------------------------
>Q7VBK7_PROMA_Glutaredoxin...
------------------------------------MNLETRARIEDLINSHSIMVFMKGTKLMPQCGFSNNVVQILNALGKHFETFD-----VLSDMDIREAIKEYSNWPTIPQVYLKG-----EFLGGSDILIEMYNS--GELLEKLEIALAS------------------------
>Q5GRW0_WOLTR_Glutaredoxin...
--------------------------------------MSNFEQIKKDITENDVVLYMKGTSDFPQCGFSGLVVSILKKLNVKFKYIN-----VLENDEIRQSIKKFSNWPTIPQLYIKG-----EFIGGCDITREIYEK--GELQSLLKEKKIVE-----------------------
>A1WUZ9_HALHL_Glutaredoxin...
-----------------------------------MSDESVQQTIARQVSENPILLYMKGSPEQPMCGFSQRAAQALAGCGREFAYVD-----VLQDERIRQGIKDYGDWPTIPQLYIDG-----ELVGGCDIIMEMFDS--GELQQLVDAAGAGASG---------------------
>GLRX2_RICFE_Probable_mono...
-----------------------------------MTENKNFEFIENEIKNNKVVLFMKGTKEATMCGFSAKVVAILNKLGVEFRDIN-----VFVNPEFREDLKKFSDWPTFPQLYIKG-----ELVGGCDIATELYNN--GELEKMLKG----------------------------
>A5CX40_VESOH_Glutaredoxin...
--------------------------------------MDVMDRIQHQVDSAAVVLYMKGTPQFPQCGFSAKAAQTLTSTGVE-FAYVN----IFEDQEVFQSLPTFANWPTFPQIYFNS-----ELVGGGDIIVEMAEM--GTLKDEMKKASEKFDVK--------------------
>B0C3N0_ACAM1_Glutaredoxin...
------------------------------------MTPELKERLDSLVQTNKILVFMKGSKLMPQCGFSNNAVQILNSLGVPYETVD-----VLEDYDIRQGIKEYSNWPTIPQVYING-----EFVGGSDVLIELYQQ--GELQQLVEVALAS------------------------
>Q4BXJ4_CROWT_Glutaredoxin...
------------------------------------MTPELKDRIDQLVNNNKILVFMKGAKLMPQCGFSNNVVQVLNSLGVSYETVD-----VLADEEIRQGIKEYSSWPTIPQVYING-----EFIGGADIVYEMYQK--GELQQMIEVALAS------------------------
>A5WE22_PSYWF_Glutaredoxin...
---------------------------------MTDQAQDIETLIRNQIKENPVLLYMKGTPQFPQCGFSAKAIEVLTQIGRPFAFVN-----ILENPEIRATLPKIANWPTFPQLWING-----ELMGGSDIILEMYQS--GELKPLVEEHSPAN-----------------------
>A5EX60_DICNV_Glutaredoxin...
--------------------------------------MDTLERIKQQIASMPVLIYMKGTPDMPMCGFSAKAVQCLKDLETSFAYVN-----VLQDPEIRATLPKYANWPTFPQLWVNQ-----QLIGGCDIIVEMYEN--GELEKLLENVVWPESME--------------------
>A5CEX4_ORITB_Glutaredoxin...
----------------------------MILYIIPMNKDNIFQLIEQQIKSNDIVLYMKGTIHAPKCGFSAIVANIIQELTKDFKNINCTYIDVLCDDDLRQGIKEYTDWPTIPQLYIQE-----EFIGGCDIVKEMYRN--GELKTLLLQKFKDIKDN--------------------
>Q1DAS0_MYXXD_Glutaredoxin...
------------------------------------MTPELKARLEQETRSHKIVLFMKGNALFPQCGFSARALQLLQPLG-QVHTVD-----VLADPEIRQGIKDFTNWPTIPQIFING-----QFVGGSDILMELAER--GELADLVAGKSPA------------------------
>A1AW51_RUTMC_Glutaredoxin...
--------------------------------------MDVMDRIQQQVDSAAIILYMKGTPQFPQCGFSATAARTLASTGVE-FTYVN----IFEDQEVFQSLPVFADWPTFPQIYFNS-----ELVGGGDIIVEMADM--GTLKGEMEKASEKFDTK--------------------
>YC64L_SYNY3_Uncharacteriz...
------------------------------------MNPETKARIDQLVTANKVMVFMKGTKLMPQCGFSNNVVQILNMLGIPFETLD-----VLADAEIRQGIKEYSNWPTIPQVYVNG-----EFVGGSDIMIELYQN--GELQEMLEVALAS------------------------
>A8YCZ6_MICAE_Genome_seque...
------------------------------------MTPETKDRIDQLVQNNKVLVFMKGNKLMPQCGFSNNVIQILNILGVSYETVD-----ILQDQELRQGVKEYSNWPTIPQVYING-----EFIGGSDIMIELYQN--GELQQIVEVALAS------------------------
>Q8PJ66_XANAC_Putative_unc...
--------------------------------------MPVMERIQAEVEQHPIVLFMKGTPQFPMCEFSSRAVQALVAAGADQLRTVN----VLEEPEVRANLPRYSNWPTFPQLFIHG-----ELIGGCDITLELFEA--GELKRIVSEAYQP------------------------
>Q3BRQ6_XANC5_Glutaredoxin...
--------------------------------------MPVMERIQAEVEQHPIVLFMKGTPQFPMCEFSSRAVQALVAAGADQLRTVN----VLEEPEVRANLPRYSNWPTFPQLFIHG-----ELIGGCDITLELFEA--GELKRIVSEAYQP------------------------
>A1UT49_BARBK_Glutaredoxin...
-------------------------------------MIPTHDFIDNEIKTNDVILFMKGTPSSPQCGFSGQVVQILDYLGLDYKGID-----VLASCELRQEIKNYSNWPTIPQLYIKG-----EFIGGCDIVKEMFQC--NELQNLLKEKNIPFSAS--------------------
>Q606E0_METCA_Glutaredoxin...
--------------------------------------MDVIENIKRQIADNPVILYMKGTPDFPQCGFSGRAVQILDKCGVEYAFVN-----VFEAPEVRENLKLVSHWPTFPQLFVRG-----ELVGGSDIMMELYES--GELQKLLAGATKAGERQD-------------------
>Q5N524_SYNP6_Promoter_act...
-----------------------------------MMTPELQERLTSIINGDKIVVFMKGNKLMPQCGFSNNVVQILNILGVPFTTVD-----VLADYDIRQGIKEFSNWPTIPQVYVNG-----EFIGGSDILIELYQN--GELQQMLEVALAS------------------------
>Q31P44_SYNP7_Glutaredoxin...
-----------------------------------MMTPELQERLTSIINGDKIVVFMKGNKLMPQCGFSNNVVQILNILGVPFTTVD-----VLADYDIRQGIKEFSNWPTIPQVYVNG-----EFIGGSDILIELYQN--GELQQMLEVALAS------------------------
>Q9Z3F7_SYNP7_Promoter_act...
------------------------------------MTPELQERLTSIINGDKIVVFMKGNKLMPQCGFSNNVVQILNILGVPFTTVD-----VLADYDIRQGIKEFSNWPTIPQVYVNG-----EFIGGSDILIELYQN--GELQQMLEVALAS------------------------
>Q8KLY3_PSEST_Putative_unc...
-----------------------------------MQVLDTEARIRQQLAEHPVLLYMKGTPGVPECGFSRAAVEALKNSGRPFATVN-----VLLAPHIREKLPKISQWPTYPQLFLRG-----ELVGGCDIILGLEAD--GSLVARLDAALAAES----------------------
>Q4IU14_AZOVI_Glutaredoxin...
-----------------------------------MQVQDTEARIRKQIAENPVILYMKGTPAAPECGFSRAAVGALSKAGKPFAYVN-----VLTAPHIREKLPKLFQWPTFPQLFVNG-----ELIGGSDIILEMEAD--GSLKELLEKAVPQA-----------------------
>Q2BIL4_9GAMM_Glutaredoxin...
--------------------------------------MSVIDTIKEQIDNNDILLYMKGTPRFPQCGFSSRASEAVMGCGERFAFVN-----ILENPEIRAELPKYANWPTFPQLWVKG-----ELIGGCDIICEMAAN--GELAELIKEASAGSEEQSAE-----------------
>A4VJ45_PSEU5_Glutaredoxin...
-----------------------------------MQVLDTEARIRQQLAEHPVLLYMKGTPGVPECGFSRAAVEALKNSGRPFATVN-----VLLAPHIREKLPKISQWPTYPQLFLRG-----ELVGGCDIILGLEAD--GSLVARLDAALAAES----------------------
>B0JGE8_MICAN_Uncharacteri...
------------------------------------MTPETKARIDQLVQNNKVLVFMKGNKLMPQCGFSNNVIQILNILGVSYETVD-----ILQDQELRQGVKEYSNWPTIPQVYING-----QFIGGSDIMIELYQN--GELQQIVEVALAS------------------------
>Q60C52_METCA_Glutaredoxin...
-------------------------------------MSTIEDTIRDQIAKHPVLLYMKGVPEMPQCGFSAKAVSCLQAAGVPFAYVN-----VLAAPSIRETLPSVSQWPTFPQLFVGG-----ELVGGSDIVSELAAS--GELKTLLEAAAAGQAQG--------------------
>Q5GXW0_XANOR_Putative_unc...
--------------------------------------MLVMERIQAEVEQHPIVLFMKGTPQFPMCEFSSRAVQALVAAGADQLRTIN----VLEEPEVRANLPRYSNWPTFPQLFIHG-----ELIGGCDITLELFEV--GELKRIVSEAYQP------------------------
>A3M620_ACIBT_Putative_glu...
---------------------------------MTEQARDTEALIRDQIAKHPVLLYMKGTPQFPQCGFSARAVEALSQIGRPFAYVN-----ILENPDIRATLPKIANWPTFPQLWVNG-----ELIGGSDIMLEMFQN--GELKPLIEQYSAAPEA---------------------
>Q8D2M0_WIGBR_YdhD_protein...
-------------------------------------MKNSIEKIKEQIKKNKIILYMKGSPENPKCGFSSKVARILCESNFRFAYVD-----VISNPHIREKLPEFSNWPTFPQLWVNG-----SLVGGCDIVTKMHEK--GELVPFINKEINK------------------------
>Q3SG04_THIDA_Glutaredoxin...
--------------------------------------MTPLDRIREQVTNNAIVLYMKGTPQFPQCGFSSRAAQVLQACGVKDFLAVN----VLADPEIFENLKYYANWPTFPQLYVKG-----ELIGGSDIMIEMYQK--GEIQKLLEEAQTA------------------------
>GLRX4_BUCBP_Glutaredoxin-...
-------------------------------------MNDIIKKIQNQIQNNPIIIYMKGSPDAPSCGFSAQAVHAISSCGKKFAYID-----VLKNPDIRLELPKYANWPTFPQLWVNG-----ELIGGCNIILELFQK--GELKKTISICDKLNS----------------------
>Q4FSB6_PSYAR_Probable_glu...
----------------------------MSEQTPNTAANDIEQLIRNQIKDNKVILYMKGSPQFPQCGFSAKAIEVLTQIGRPFAFVN-----ILENPEIRATLPQIANWPTFPQLWIDG-----ELMGGSDIILQMYQS--GELKPLVEANSPAA-----------------------
>Q1QBM2_PSYCK_Glutaredoxin...
----------------------------MSEQTPNTAANDIEQLIRNQIKDNKVILYMKGSPQFPQCGFSAKAIEVLTQIGRPFAFVN-----ILENPEIRATLPQIANWPTFPQLWIDG-----ELMGGSDIILQMYQS--GELKPLVEANSPAA-----------------------
>Q2P0Y2_XANOM_Putative_unc...
--------------------------------------MLVMERIQAEVEQHPIVLFMKGTPQFPMCEFSSRAVQALVAAGADQLRTIN----VLEEPEVRANLPRYSNWPTFPQLFIHG-----ELISGCDITLELFEV--GELKRIVSEAYQP------------------------
>Q118G0_TRIEI_Glutaredoxin...
----------------------------------MTLTPELKAKIDDLVTKNKIMVFMKGNKLMPQCGFSNNVVQILNILGVTYETCD-----VLENQDIRTGIKEYSNWPTIPQVYVDG-----EFLGGSDVMIEMYNNKKEELEQKLAVASAS------------------------
>GLRX4_BUCAI_Glutaredoxin-...
--------------------------------------MSIFQKIKKQIQDNIILIYMKGTPEAPSCGFSAQAVQALSFCGEKFAYVN-----ILENPDIRSELPKYANWPTFPQLWIDG-----ELIGGCSIILEMLEN--GELKKLILKVKKKYQT---------------------
>A6W0R2_MARMS_Glutaredoxin...
-------------------------------------MSNTIETIKEQISSNDILLYMKGNPRAPQCGFSSQAVQALMSCGERFAFVN-----ILDNPDIRAELPKFANWPTFPQLWVKG-----ELVGGCDIIVEMAAN--GELQTLIKDAVGSSEE---------------------
>A0Z4U1_9GAMM_Glutaredoxin...
--------------------------------------MDIMETIKEQVTSNRVILYMKGSPNQPQCGFSARAVQALASVGERFAYVD-----ILSNPEIRANLPIYANWPTFPQLWVDG-----ELIGGCDIIAEMETS--GELAEAIKAGASDQA----------------------
>Q6D5W1_ERWCT_Putative_unc...
------------------------------------MTTPTIEKIQRQIAENPILLYMKGSPKLPSCGFSAQTVQALSSCGERFAYVD-----ILQNPDIRAELPKYANWPTFPQLWVDG-----ELVGGCDIVVEMFQR--GELQQLIKETADKYKAQQADQE---------------
>A3Y9J3_9GAMM_Putative_unc...
---------------------------------------------------------MKGTPRMPQCGFSAQTVQALMSCGERFAFVN-----ILENPEIRAELPKYANWPTFPQLWVNG-----ELIGGCDIVVEMANT--GELAPIIKAATGESDDASE------------------
>A1FSQ7_XANMA_Glutaredoxin...
-----------------------------------------MQQIQAEVDRYPLVLFMKGTPQYPMCGFSSRAVQALMAAGAVTLRTVN----VLEEPEIRANLPRFSNLPTFPQLFING-----ELIGGCDIVMELFEA--GELKRIVEEATQG------------------------
>A0ZBC5_NODSP_Putative_unc...
------------------------------------MTPETKEKIDNLVQQNKIMVFMKGNKLMPQCGFSNNVVQILNTLAVPFETVD-----VLSDAEIRQGIKEYSNWPTIPQVYIDG-----QFVGGSDILIELYQK--GELQQLVEVALAS------------------------
>Q1YSW4_9GAMM_Putative_unc...
--------------------------------------MDIMETIREQVENNAIILYMKGSPNQPQCGFSARTVQALMECGQRFAYVD-----ILSNPEIRANLPAYGNWPTFPQLWIKG-----ELIGGCDIIADMHQK--GELKPIMDEAAPAPEA---------------------
>Q1N4F7_9GAMM_Glutaredoxin...
-------------------------------------MSDIMDQIKEQIESNDVLLYMKGNPNQPQCGFSARAVQALMECGKRFAYVD-----VLSNPDIRSNLPIYANWPTFPQLWVKG-----ELVGGCDIITEMGAN--GELKQIIDQAVPDEA----------------------
>A3QE03_SHELP_Glutaredoxin...
-----------------------------------MDTNETVEKIKQQIAENPIIVYMKGSPKLPSCGFSSQVAQIMINCGAQFAYVD-----ILQHPDIRAELPKYANWPTFPQLWVEG-----ELIGGCDILTEMYQK--GELQTLIADTAAKYADQEGEA----------------
>Q7N3V9_PHOLL_Similar_to_p...
-------------------------------------MTTTIEKIERQIKENPILLYMKGSPKLPNCGFSAQAVQALSACGERFAYVD-----ILQNPDIRAELPKYANWPTFPQLWVEG-----ELIGGCDIIIEMYQR--GELQTLIKETADKCRSQGENATE--------------
>Q31I31_THICR_Glutaredoxin...
---------------------------------MDNQEKETLDRIHEQVTNNPVVIYMKGTPQMPSCGFSSRTAQAMVETGEK-FAFVN----VLADPLIFEYLPKYQDWPTFPQVYIGG-----ELQGGCDITLELAES--GELKTLMAKANEAVSEEA-------------------
>Q2NT10_SODGM_Putative_unc...
-------------------------------------MTTTIEKIQQQIAENPILLYMKGSPKLPGCGFSAQAVQALSACGERFAYVD-----VLTNPDIRAELPKFSNWPTFPQLWVDG-----ELIGGCDIIIEMYQR--GELQPLIKETAVKYNSQTDSAQ---------------
>Q083G7_SHEFN_Glutaredoxin...
--------------------------------------METVEKIKQQISENPIIVYMKGSPKLPSCGFSSQVAQVMINCGEQFAFVD-----ILQHPDIRAELPKFANWPTFPQLWVEG-----ELIGGCDIITEMFQK--GELQPIIKATADKFRTEDAAE----------------
>Q6FCV2_ACIAD_Putative_unc...
-------------------------MRLVEDLSMTEQARDTEALIRDQIAKHAVLLYMKGTPQFPQCGFSARAVEALSQIGRPFAYVN-----ILENPDIRATLPAIANWPTFPQLWVNG-----ELIGGSDIMLEMFQN--GELKPLVEQYSAAPDA---------------------
>Q1QVM8_CHRSD_Glutaredoxin...
-------------------------------------MSTTLENIQQQIGENTILLYMKGTPQLPQCGFSAQAVQAVMACGERFAFVN-----ILDNPDIRAELPKYANWPTFPQLWVNG-----ELVGGCDIIVEMYES--GELEKLIKDAAASAETEKE------------------
>A0YH26_9GAMM_Putative_unc...
--------------------------------------MDIMDTIKSQLESNPIILYMKGSPNQPQCGFSARTVQSVMSCGERFAFVD-----ILSNPDVRSNLPIYANWPTFPQLWVGG-----ELIGGCDIVCEMFEK--GELQTLLTETAALSADSKEDVSE--------------
>Q5X0Q8_LEGPA_Glutaredoxin...
----------------------------MGFLFYKRCIVDTLEKIKKQIAENAIMLYMKGTPKMPQCGFSARAVQCIEACGVDFAYVD-----ILANPDIRQVLPQFSDWPTFPQLYVKG-----ELIGGSDIIAEMFQQ--GELEPMLRDAVAA------------------------
>Q5WSI2_LEGPL_Glutaredoxin...
----------------------------MGFLFYKRCIVDTLEKIKKQIAENAIMLYMKGTPKMPQCGFSARAVQCIEACGVDFAYVD-----ILANPDIRQVLPQFSDWPTFPQLYVKG-----ELIGGSDIIAEMFQQ--GELEPMLRDAVAA------------------------
>Q8RNR7_LEGPN_Glutaredoxin...
----------------------------MGFLFYKRCIVDTLEKIKKQIAENAIMLYMKGTPKMPQCGFSARAVQCIEACGVDFAYVD-----ILANPDIRQVLPQFSDWPTFPQLYVKG-----ELIGGSDIIAEMFQQ--GELEPMLRDAVAA------------------------
>A8PPX1_9COXI_Putative_glu...
---------------------------------MSMTQLTTFEIIKQQIERYPLILYMKGTPEKPCCGFSARVVDILKACRVKFAHVN-----ILEQSDIRRDLPQYSNWPTFPQLYYKG-----ELLGGCDIVEQLYIT--GQLEKIIGKLDFN------------------------
>A5IIG8_LEGPC_Glutaredoxin...
--------------------------------------MDTLEKIKKQIAENAIMLYMKGTPKMPQCGFSARAVQCIEACGVDFAYVD-----ILANPDIRQVLPQFSDWPTFPQLYVKG-----ELIGGSDIIAEMFQQ--GELEPMLRDAVAA------------------------
>GLRX4_SHIFL_Glutaredoxin-...
-------------------------------------MSTTIEKIQRQIAENPILLYMKGSPKLPSCGFSAQAVQALAACGERFAYVD-----ILQNPDIRAELPKYANWPTFPQLWVDG-----ELVGGCDIVIEMYQR--GELQQLIKETAAKYKSEEPDAE---------------
>GLRX4_ECOLI_Glutaredoxin-...
-------------------------------------MSTTIEKIQRQIAENPILLYMKGSPKLPSCGFSAQAVQALAACGERFAYVD-----ILQNPDIRAELPKYANWPTFPQLWVDG-----ELVGGCDIVIEMYQR--GELQQLIKETAAKYKSEEPDAE---------------
>GLRX4_ECOL6_Glutaredoxin-...
-------------------------------------MSTTIEKIQRQIAENPILLYMKGSPKLPSCGFSAQAVQALAACGERFAYVD-----ILQNPDIRAELPKYANWPTFPQLWVDG-----ELVGGCDIVIEMYQR--GELQQLIKETAAKYKSEEPDAE---------------
>GLRX4_ECO57_Glutaredoxin-...
-------------------------------------MSTTIEKIQRQIAENPILLYMKGSPKLPSCGFSAQAVQALAACGERFAYVD-----ILQNPDIRAELPKYANWPTFPQLWVDG-----ELVGGCDIVIEMYQR--GELQQLIKETAAKYKSEEPDAE---------------
>Q8XGR7_SALTI_Putative_unc...
-------------------------------------MSTTIEKIQRQIAENPILLYMKGSPKLPSCGFSAQAVQALSACGERFAYVD-----ILQNPDIRAELPKYANWPTFPQLWVDG-----ELVGGCDIVIEMYQR--GELQQLIKETAAKYKTQEPDAE---------------
>Q7CQK9_SALTY_Putative_glu...
-------------------------------------MSTTIEKIQRQIAENPILLYMKGSPKLPSCGFSAQAVQALSACGERFAYVD-----ILQNPDIRAELPKYANWPTFPQLWVDG-----ELVGGCDIVIEMYQR--GELQQLIKETAAKYKTQEPDAE---------------
>Q5PH12_SALPA_Putative_unc...
-------------------------------------MSTTIEKIQRQIAENPILLYMKGSPKLPSCGFSAQAVQALSACGERFAYVD-----ILQNPDIRAELPKYANWPTFPQLWVDG-----ELVGGCDIVIEMYQR--GELQQLIKETAAKYKTQEPDAE---------------
>Q57PK3_SALCH_Putative_glu...
-------------------------------------MSTTIEKIQRQIAENPILLYMKGSPKLPSCGFSAQAVQALSACGERFAYVD-----ILQNPDIRAELPKYANWPTFPQLWVDG-----ELVGGCDIVIEMYQR--GELQQLIKETAAKYKTQEPDAE---------------
>Q32FB7_SHIDS_Putative_unc...
-------------------------------------MSTTIEKIQRQIAENPILLYMKGSPKLPSCGFSAQAVQALAACGERFAYVD-----ILQNPDIRAELPKYANWPTFPQLWVDG-----ELVGGCDIVIEMYQR--GELQQLIKETAAKYKSEEPDAE---------------
>Q321B1_SHIBS_Putative_unc...
-------------------------------------MSTTIEKIQRQIAENPILLYMKGSPKLPSCGFSAQAVQALAACGERFAYVD-----ILQNPDIRAELPKYANWPTFPQLWVDG-----ELVGGCDIVIEMYQR--GELQQLIKETAAKYKSEEPDAE---------------
>A1ABJ6_ECOK1_Putative_unc...
-------------------------------------MSTTIEKIQRQIAENPILLYMKGSPKLPSCGFSAQAVQALAACGERFAYVD-----ILQNPDIRAELPKYANWPTFPQLWVDG-----ELVGGCDIVIEMYQR--GELQQLIKETAAKYKSEEPDAE---------------
>Q1RBE1_ECOUT_Putative_unc...
-------------------------------------MSTTIEKIQRQIAENPILLYMKGSPKLPSCGFSAQAVQALAACGERFAYVD-----ILQNPDIRAELPKYANWPTFPQLWVDG-----ELVGGCDIVIEMYQR--GELQQLIKETAAKYKSEEPDAE---------------
>Q0THH5_ECOL5_Putative_unc...
-------------------------------------MSTTIEKIQRQIAENPILLYMKGSPKLPSCGFSAQAVQALAACGERFAYVD-----ILQNPDIRAELPKYANWPTFPQLWVDG-----ELVGGCDIVIEMYQR--GELQQLIKETAAKYKSEEPDAE---------------
>Q0T4B8_SHIF8_Putative_unc...
-------------------------------------MSTTIEKIQRQIAENPILLYMKGSPKLPSCGFSAQAVQALAACGERFAYVD-----ILQNPDIRAELPKYANWPTFPQLWVDG-----ELVGGCDIVIEMYQR--GELQQLIKETAAKYKSEEPDAE---------------
>A9N0X7_SALPB_Putative_unc...
-------------------------------------MSTTIEKIQRQIAENPILLYMKGSPKLPSCGFSAQAVQALSACGERFAYVD-----ILQNPDIRAELPKYANWPTFPQLWVDG-----ELVGGCDIVIEMYQR--GELQQLIKETAAKYKTQEPDAE---------------
>A9MEI7_SALAR_Putative_unc...
-------------------------------------MSTTIEKIQRQIAENPILLYMKGSPKLPSCGFSAQAVQALSACGERFAYVD-----ILQNPDIRAELPKYANWPTFPQLWVDG-----ELVGGCDIVIEMYQR--GELQQLIKETAAKYKTQEPDAG---------------
>A9DKN9_9GAMM_Glutaredoxin...
-----------------------------------METNETVEKIKAQLAENPIIVYMKGSPKLPSCGFSSQVAEIMINCNAKFAFVD-----ILQNPDIRSELPKYANWPTFPQLWIEG-----ELIGGCDILTEMYQK--GELQTLISETEAKHASEDEKNA---------------
>A8GDV9_SERP5_Glutaredoxin...
-------------------------------------MTTTIEKIQHQITENPILLYMKGSPKLPNCGFSAQAVQALSACGERFAYVD-----ILQNPDIRSELPKYANWPTFPQLWVDG-----ELVGGCDIIMEMYQR--GELQQLIKETAEKYKQQEDQQP---------------
>A8A0J9_ECOHS_Putative_mon...
-------------------------------------MSTTIEKIQRQIAENPILLYMKGSPKLPSCGFSAQAVQALAACGERFAYVD-----ILQNPDIRAELPKYANWPTFPQLWVDG-----ELVGGCDIVIEMYQR--GELQQLIKETAAKYKSEEPDAE---------------
>A7ZMB8_ECO24_Putative_mon...
-------------------------------------MSTTIEKIQRQIAENPILLYMKGSPKLPSCGFSAQAVQALAACGERFAYVD-----ILQNPDIRAELPKYANWPTFPQLWVDG-----ELVGGCDIVIEMYQR--GELQQLIKETAAKYKSEEPDAE---------------
>Q12NQ2_SHEDO_Glutaredoxin...
--------------------------------------METVEKIKQQISENPIIVYMKGSPKLPSCGFSSQVAQVMINCGEQFAFVD-----ILQHPDIRAELPKYANWPTFPQLWIEG-----ELIGGCDIITDMFQK--GELQPMIKATADKFRTEAE------------------
>A8FW30_SHESH_Glutaredoxin...
-----------------------------------METNETVAKIKQQIAENPIIVYMKGSPKLPSCGFSSQVAQIMINCNAQFAFVD-----ILQNPDIRSELPKYANWPTFPQLWVEG-----ELIGGCDILTEMYQK--GELQTLITETAAKYPSEEQA-----------------
>A8AH34_CITK8_Putative_unc...
-------------------------------------MSTTIEKIQRQIAENPILLYMKGSPKLPSCGFSAQAVQALSACGERFAYVD-----ILQNPDIRAELPKYANWPTFPQLWVDG-----ELVGGCDILIEMYQR--GELQQLINETAAKYKTEEPDAE---------------
>A4VNU2_PSEU5_Glutaredoxin...
--------------------------------------MDIIETIKEQIANNPVLLYMKGSPNAPQCGFSARATQAVMGCGEKFAYVD-----ILQNPEIRANLPIYANWPTFPQLWVNG-----ELVGGSDIILEMFEK--GELQTLIKSAVGKTEA---------------------
>Q9PA51_XYLFA_Putative_unc...
--------------------------------------MLVMERIQAEIEEHPLVLFMKGTLEFPMCGYSSRATQALLAAGARHLHIVN----VLAEAEIRANLPRFSNWPTFPQLFIHG-----ELIGGCEIILELFES--GDLKRIVSEAD--------------------------
>Q3RFY2_XYLFA_Glutaredoxin...
--------------------------------------MLVMERIQAEIEEHPLVLFMKGTLEFPMCGYSSRATQALLAAGARHLHIVN----VLAEAEIRANLPRFSNWPTFPQLFIHG-----ELIGGCEIILELFES--GDLKRILSEAD--------------------------
>Q3R551_XYLFA_Glutaredoxin...
--------------------------------------MLVMERIQAEIEEHPLVLFMKGTLEFPMCGYSSRATQALLAAGARHLHIVN----VLAEAEIRANLPRFSNWPTFPQLFIHG-----ELIGGCEIILELFES--GDLKRILSEAD--------------------------
>Q15W17_PSEA6_Glutaredoxin...
--------------------------------------METVEKIQQQISENPILLYMKGSPKLPNCGFSAQASQALMSCGEEFAYVD-----ILQNPDIRSELPKYADWPTFPQLWIDG-----ELIGGCDIIMEMVQQ--GELQTIVKESAEKRADK--------------------
>B0U604_XYLFM_Monothiol_gl...
--------------------------------------MLVMERIQAEIEEHPLVLFMKGTLEFPMCGYSSRATQALLAAGARHLHIVN----VLAEAEIRANLPRFSNWPTFPQLFIHG-----ELIGGCEIILELFES--GDLKRILSEAD--------------------------
>A7MFC7_ENTS8_Putative_unc...
-------------------------------------MSTTLEKIQRQIAENPILLYMKGSPKLPSCGFSAQAVQALSACGERFAYVD-----ILQNPDIRAELPKYANWPTFPQLWVDG-----ELVGGCDIVIEMYQR--GELQTLIKETAAKYNSATPDAE---------------
>A4A9N0_9GAMM_Glutaredoxin...
--------------------------------------MDIMDQIKEQVEQNQVLLYMKGSPNQPQCGFSARVVQALMACGQRFAYVD-----ILSNPEIRANLPTYANWPTFPQLWVKG-----ELIGGCDIVTEMHEK--GELEPLVREASEAA-----------------------
>A1S6W8_SHEAM_Glutaredoxin...
--------------------------------------METVERIKQQIAENPIIVYMKGSPKLPSCGFSARVAEMMINIGEQFAYVD-----ILQHPDIRAELPKYANWPTFPQLWVEG-----ELIGGCDILTEMFQK--GELQPLIKEVAAKYKTEE-------------------
>Q9HY77_PSEAE_Putative_unc...
--------------------------------------MDIIETIKEQIANNPILLYMKGSPNAPQCGFSSRAAQVLMACGEKFAYVD-----ILQNPEIRANLPKYANWPTFPQLWVNG-----ELVGGSDILAEMFEK--GELQTLVKDAAAKANA---------------------
>Q6LP20_PHOPR_Putative_glu...
--------------------------------------METIDKIKQQISENPILLYMKGSPKLPSCGFSSQTSQALMSCGEKFAYVD-----ILQNPDIRAELPVYAQWPTFPQLWIEG-----ELIGGCDIVLEMFQK--GELQPLIKEAAVRRDGEAAAE----------------
>Q1Z7T7_PHOPR_Putative_glu...
--------------------------------------METIDKIKQQISENPILLYMKGSPKLPSCGFSSQTSQALMSCGEKFAYVD-----ILQNPDIRAELPVYAQWPTFPQLWIEG-----ELIGGCDIVLEMFQK--GELQPLIKEAAVRRDGEAAAE----------------
>Q02R04_PSEAB_Glutaredoxin...
--------------------------------------MDIIETIKEQIANNPILLYMKGSPNAPQCGFSSRAAQVLMACGEKFAYVD-----ILQNPEIRANLPKYANWPTFPQLWVNG-----ELVGGSDILAEMFEK--GELQTLVKDAAAKANA---------------------
>A9KY85_SHEB9_Glutaredoxin...
--------------------------------------METVEKIKQQITENPIIVYMKGSPKLPSCGFSSQVAQIMINCGEQFAFVD-----ILQHPDIRAELPKFANWPTFPQLWVEG-----ELIGGCDIVVDMFQK--GELQPLIKAAAAKIKTEE-------------------
>A6V1R3_PSEA7_Putative_unc...
--------------------------------------MDIIETIKEQIANNPILLYMKGSPNAPQCGFSSRAAQVLMACGEKFAYVD-----ILQNPEIRANLPKYANWPTFPQLWVNG-----ELVGGSDILAEMFEK--GELQTLVKDAAAKANA---------------------
>A3LDV3_PSEAE_Putative_unc...
--------------------------------------MDIIETIKEQIANNPILLYMKGSPNAPQCGFSSRAAQVLMACGEKFAYVD-----ILQNPEIRANLPKYANWPTFPQLWVNG-----ELVGGSDILAEMFEK--GELQTLVKDAAAKANA---------------------
>A3KXG8_PSEAE_Putative_unc...
--------------------------------------MDIIETIKEQIANNPILLYMKGSPNAPQCGFSSRAAQVLMACGEKFAYVD-----ILQNPEIRANLPKYANWPTFPQLWVNG-----ELVGGSDILAEMFEK--GELQTLVKDAAAKANA---------------------
>Q8D879_VIBVU_Glutaredoxin...
--------------------------------------METIDKIKQQIAENPILLYMKGSPKLPSCGFSSQAAQALMACGEKFAYVD-----ILQNPDIRAELPKYAEWPTFPQLWVEG-----ELIGGCDIVIEMFQK--GELQPLIKEAAARAAGSDAE-----------------
>Q7MM94_VIBVY_Glutaredoxin...
-------------------------MRKICSHSVNEEAMETIDKIKQQIAENPILLYMKGSPKLPSCGFSSQAAQALMACGEKFAYVD-----ILQNPDIRAELPKYAEWPTFPQLWVEG-----ELIGGCDIVIEMFQK--GELQPLIKEAAARAAGSDAE-----------------
>Q5NIK0_FRATT_Glutaredoxin...
--------------------------------MYTPEEQKVVERIEKQLKENDIILYMKGSPNLPQCGFSAHAATAIRSCGKPFAFVN-----ILENPDIRAILPKYADWPTFPQLWVKG-----ELIGGCDIIMEMNES--GELKKLIDSVK--------------------------
>Q3Z209_SHISS_Putative_unc...
-------------------------------------MSTTIEKIQRQIAENPILLYMKGSPKLPSCGFSAQAVQALAACGERFAYVD-----ILQNPDIRAELPKYANWPTFPQLWVDG-----KLVGGCDIVIEMYQR--GELQQLIKETAAKYKSEEPDAE---------------
>Q2A1I5_FRATH_Glutaredoxin...
--------------------------------MYTPEEQKVVERIEKQLKENDIILYMKGSPNLPQCGFSAHAATAIRSCGKPFAFVN-----ILENPDIRAILPKYADWPTFPQLWVKG-----ELIGGCDIIMEMNES--GELKKLIDSVK--------------------------
>Q14K03_FRAT1_Glutaredoxin...
--------------------------------MYTPEEQKVVERIEKQLKENDIILYMKGSPNLPQCGFSAHAATAIRSCGKPFAFVN-----ILENPDIRAILPKYADWPTFPQLWVKG-----ELIGGCDIIMEMNES--GELKKLIDSVK--------------------------
>Q0BK87_FRATO_Glutaredoxin...
--------------------------------MYTPEEQKVVERIEKQLKENDIILYMKGSPNLPQCGFSAHAATAIRSCGKPFAFVN-----ILENPDIRAILPKYADWPTFPQLWVKG-----ELIGGCDIIMEMNES--GELKKLIDSVK--------------------------
>A8H3Z9_SHEPA_Glutaredoxin...
--------------------------------------METVEKIKQQIAENPIIVYMKGSPKLPSCGFSSQVAQIMINCEAQFAFVD-----ILQHPDIRAELPKYANWPTFPQLWVEG-----ELIGGCDILTEMYQK--GELQTLIKETAAKYKTEDDQG----------------
>A7YVC9_FRATU_Putative_unc...
--------------------------------MYTPEEQKVVERIEKQLKENDIILYMKGSPNLPQCGFSAHAATAIRSCGKPFAFVN-----ILENPDIRAILPKYADWPTFPQLWVKG-----ELIGGCDIIMEMNES--GELKKLIDSVK--------------------------
>A7NEH1_FRATF_Glutaredoxin...
--------------------------------MYTPEEQKVVERIEKQLKENDIILYMKGSPNLPQCGFSAHAATAIRSCGKPFAFVN-----ILENPDIRAILPKYADWPTFPQLWVKG-----ELIGGCDIIMEMNES--GELKKLIDSVK--------------------------
>A7JNU5_FRANO_Putative_unc...
--------------------------------MYTPEEQKVVERIEKQLKENDIILYMKGSPNLPQCGFSAHAATAIRSCGKPFAFVN-----ILENPDIRAILPKYADWPTFPQLWVKG-----ELIGGCDIIMEMNES--GELKKLIDSVK--------------------------
>A7JJN7_FRANO_Putative_unc...
--------------------------------MYTPEEQKVVERIEKQLKENDIILYMKGSPNLPQCGFSAHAATAIRSCGKPFAFVN-----ILENPDIRAILPKYADWPTFPQLWVKG-----ELIGGCDIIMEMNES--GELKKLIDSVK--------------------------
>A7JAU0_FRATT_Putative_unc...
--------------------------------MYTPEEQKVVERIEKQLKENDIILYMKGSPNLPQCGFSAHAATAIRSCGKPFAFVN-----ILENPDIRAILPKYADWPTFPQLWVKG-----ELIGGCDIIMEMNES--GELKKLIDSVK--------------------------
>A6WM80_SHEB8_Glutaredoxin...
--------------------------------------METVEKIKQQITENPIIVYMKGSPKLPSCGFSSQVAQIMINCGEQFAFVD-----ILQHPDIRAELPKFANWPTFPQLWIEG-----ELIGGCDIVVDMFQK--GELQPLIKAAAAKIKTEE-------------------
>A4KT54_FRATU_Glutaredoxin...
--------------------------------MYTPEEQKVVERIEKQLKENDIILYMKGSPNLPQCGFSAHAATAIRSCGKPFAFVN-----ILENPDIRAILPKYADWPTFPQLWVKG-----ELIGGCDIIMEMNES--GELKKLIDSVK--------------------------
>A4IW27_FRATW_Glutaredoxin...
--------------------------------MYTPEEQKVVERIEKQLKENDIILYMKGSPNLPQCGFSAHAATAIRSCGKPFAFVN-----ILENPDIRAILPKYADWPTFPQLWVKG-----ELIGGCDIIMEMNES--GELKKLIDSVK--------------------------
>A3D3H7_SHEB5_Glutaredoxin...
--------------------------------------METVEKIKQQITENPIIVYMKGSPKLPSCGFSSQVAQIMINCGEQFAFVD-----ILQHPDIRAELPKFANWPTFPQLWIEG-----ELIGGCDIVVDMFQK--GELQPLIKAAAAKIKTEE-------------------
>A0Q8D6_FRATN_Glutaredoxin...
--------------------------------MYTPEEQKVVERIEKQLKENDIILYMKGSPNLPQCGFSAHAATAIRSCGKPFAFVN-----ILENPDIRAILPKYADWPTFPQLWVKG-----ELIGGCDIIMEMNES--GELKKLIDSVK--------------------------
>GLRXA_LEGPH_Probable_mono...
------------------------------------------------------MLYMKGTPKMPQCGFSARAVQCIEACGVDFAYVD-----ILANPDIRQVLPQFSDWPTFPQLYVKG-----ELIGGSDIIAEMFQQ--GELEPMLRDAVAA------------------------
>Q21HY1_SACD2_Glutaredoxin...
--------------------------------------MDIIETIKKQIEENSIILYMKGSPNAPQCGFSAKASQAVMACGQRFAYVD-----ILSNPDIRANLPKYANWPTFPQLWVNG-----ELVGGCDIIVQMHES--GELKPIIDAAAPKEEASE-------------------
>Q057V2_BUCCC_Conserved_pr...
-------------------------------------MIKTIKKIEKQLQNNNIVLYMKGSPEHPHCGFSAQAVQALSSCTSNFFYVD-----VLKNPDIRSVLPQYSKWPTFPQLWINK-----KLIGGCDIILEKFYN--KELLDLIKKK---------------------------
>Q0I4B2_HAES1_Putative_unc...
--------------------------------------METLDKIKKQISENPILIYMKGSPKFPSCGFSARAVEVLINCNVPFGYVD-----ILQHPDIRAALPNYANWPTFPQLWVEG-----ELIGGCDIMLEMFQQ--GELQSLLSEVAARYPQ---------------------
>B0UUN9_HAES2_Glutaredoxin...
--------------------------------------METLDKIKKQISENPILIYMKGSPKFPSCGFSARAVEVLINCNVPFGYVD-----ILQHPDIRAALPNYANWPTFPQLWVEG-----ELIGGCDIMLEMFQQ--GELQPLLSEVAARYPQ---------------------
>B0TWT0_FRAP2_Glutaredoxin...
--------------------------------MYTQEEQKVVDRIEKQLKENDIILYMKGSPNLPQCGFSAHAASAIRACGKPFAFVN-----ILENPDIRAILPKYADWPTFPQLWVKG-----ELIGGCDIIMEMNES--GELKELIDSVK--------------------------
>B0TVK9_SHEHH_Glutaredoxin...
--------------------------------------METVEKIKQQIAENPIILYMKGSPKLPSCGFSSQVAQIMINCDEQFAFVD-----ILQHPDIRAELPKYANWPTFPQLWVEG-----ELIGGCDILTEMFQK--GELQTLIKETGAKYKTEDDQA----------------
>A6TA02_KLEP7_Putative_unc...
-------------------------------------MSSTLEKIQRQIAENPILLYMKGSPKLPSCGFSAQAVQALSACGERFAYVD-----ILQNPDIRAELPKYANWPTFPQLWVDG-----ELVGGCDIVIEMYQR--GELQQLIKETAAKYHTDEPKAE---------------
>A4W9U2_ENT38_Glutaredoxin...
-------------------------------------MTTTIEKIQRQVAENPILLYMKGSPKLPSCGFSAQAVQALSACGERFAYVD-----ILQNPDIRAEMPKYANWPTFPQLWVDG-----ELVGGCDILIEMYQR--GELQQLIKETAAKYKTEEPDAE---------------
>Q5QWM7_IDILO_Glutaredoxin...
--------------------------------------METVDRIKQQIEENPILLYMKGSPKLPSCGFSSQASQALMGCGQAFAYVD-----ILQNPDIRAELPKYANWPTFPQLWVEG-----ELVGGCDIIMEMFQN--GELQELVSEVAERHPEPSAE-----------------
>Q0HW62_SHESR_Glutaredoxin...
--------------------------------------METVEKIKQQIAENPIIVYMKGSPKLPSCGFSSQVAQIMINCGEQFAFVD-----ILQHPDIRAELPKYANWPTFPQLWIEG-----ELIGGCDIVVDMYQK--GELQPLIKATADKYKTAE-------------------
>Q0HJW7_SHESM_Glutaredoxin...
--------------------------------------METVEKIKQQIAENPIIVYMKGSPKLPSCGFSSQVAQIMINCGEQFAFVD-----ILQHPDIRAELPKYANWPTFPQLWIEG-----ELIGGCDIVVDMYQK--GELQPLIKATADKYKTAE-------------------
>B0QRF6_HAEPR_Conserved_gl...
--------------------------------------METIEKIQKQISENPILLYMKGSPKFPSCGFSARASEAIVNCQVPFGYVD-----VLSNPDIRAELPKYANWPTFPQLWVDG-----ELIGGCDIVLEMFQK--GELQTLLKDTAKKYSLYSV------------------
>A7JQ36_PASHA_Possible_glu...
--------------------------------------METIDKIKQQISENPILLYMKGSPKFPSCGFSARAVEAVINCQVPFGYVD-----ILTNPDIRAELPKFANWPTFPQLWVEG-----ELVGGCDIVLEMLQK--GELQTLLKETAAKHAA---------------------
>A4Y630_SHEPC_Glutaredoxin...
--------------------------------------METVEKIKQQIAENPIIVYMKGSPKLPSCGFSSQVAQIMINCGEQFAFVD-----ILQHPDIRAELPKYANWPTFPQLWIEG-----ELIGGCDIVVDMFQK--GELQPLIKATAEKYKTAE-------------------
>A2V5E8_SHEPU_Glutaredoxin...
--------------------------------------METVEKIKQQIAENPIIVYMKGSPKLPSCGFSSQVAQIMINCGEQFAFVD-----ILQHPDIRAELPKYANWPTFPQLWIEG-----ELIGGCDIVVDMFQK--GELQPLIKATAEKYKTAE-------------------
>A1RKG6_SHESW_Glutaredoxin...
--------------------------------------METVEKIKQQIAENPIIVYMKGSPKLPSCGFSSQVAQIMINCGEQFAFVD-----ILQHPDIRAELPKYANWPTFPQLWIEG-----ELIGGCDIVVDMFQK--GELQPLIKATAEKYKTAE-------------------
>A0KVQ4_SHESA_Glutaredoxin...
--------------------------------------METVEKIKQQIAENPIIVYMKGSPKLPSCGFSSQVAQIMINCGEQFAFVD-----ILQHPDIRAELPKYANWPTFPQLWIEG-----ELIGGCDIVVDMYQK--GELQPLIKATADKYKTAE-------------------
>GLRX4_HAEDU_Glutaredoxin-...
--------------------------------------METIDKIKQQINENPILLYMKGSPKFPSCGFSARAVEAIIQCQVPFGYVD-----ILTNPDIRSELPKFANWPTFPQLWVEG-----ELIGGCDIILEMFQK--GELHTLLKETATKHG----------------------
>Q66A35_YERPS_Putative_unc...
--------------------------------------MTTIDKIQRQITENPILLYMKGSPKLPNCGFSAQAVQALSACGERFAYVD-----ILQNPDIRAELPKYANWPTFPQLWVDG-----ELVGGCDILMEMYQR--GELQTLLKETADKYRSQEDQPAAE-------------
>Q8D0M0_YERPE_Putative_unc...
---------------------------------MRKQEMTTIDKIQRQITENPILLYMKGSPKLPNCGFSAQAVQALSACGERFAYVD-----ILQNPDIRAELPKYANWPTFPQLWVDG-----ELVGGCDILMEMYQR--GELQTLLKETADKYRSQEDQPAAE-------------
>Q2C5R7_9GAMM_Putative_glu...
--------------------------------------METIDKIKQQIAENPILLYMKGSPKLPSCGFSSQASQALMGCGEKFAYVD-----ILQNPDIRAELPIYAQWPTFPQLWVDG-----ELIGGCDIILEMFQK--GELQPLLKEVAERRDAASAE-----------------
>Q1LU00_BAUCH_Glutaredoxin...
-------------------------------------MINTVSQLQQQIAEYPILLYMKGSPKLPSCGFSAQAVQILSNCSKSFAYIN-----ILTNPYIRTELPKLANWPTYPQLWVDG-----NFIGGCDIVMEMYQH--GELQILIQKTINKYPSHTYNEPIEIS-----------
>Q1CIL3_YERPN_Putative_unc...
--------------------------------------MTTIDKIQRQITENPILLYMKGSPKLPNCGFSAQAVQALSACGERFAYVD-----ILQNPDIRAELPKYANWPTFPQLWVDG-----ELVGGCDILMEMYQR--GELQTLLKETADKYRSQEDQPAAE-------------
>Q1C777_YERPA_Putative_unc...
--------------------------------------MTTIDKIQRQITENPILLYMKGSPKLPNCGFSAQAVQALSACGERFAYVD-----ILQNPDIRAELPKYANWPTFPQLWVDG-----ELVGGCDILMEMYQR--GELQTLLKETADKYRSQEDQPAAE-------------
>Q0WED9_YERPE_Putative_unc...
--------------------------------------MTTIDKIQRQITENPILLYMKGSPKLPNCGFSAQAVQALSACGERFAYVD-----ILQNPDIRAELPKYANWPTFPQLWVDG-----ELVGGCDILMEMYQR--GELQTLLKETADKYRSQEDQPAAE-------------
>B0HWI2_YERPE_Monothiol_gl...
--------------------------------------MTTIDKIQRQITENPILLYMKGSPKLPNCGFSAQAVQALSACGERFAYVD-----ILQNPDIRAELPKYANWPTFPQLWVDG-----ELVGGCDILMEMYQR--GELQTLLKETADKYRSQEDQPAAE-------------
>B0HDS5_YERPE_Monothiol_gl...
--------------------------------------MTTIDKIQRQITENPILLYMKGSPKLPNCGFSAQAVQALSACGERFAYVD-----ILQNPDIRAELPKYANWPTFPQLWVDG-----ELVGGCDILMEMYQR--GELQTLLKETADKYRSQEDQPAAE-------------
>B0H5N4_YERPE_Monothiol_gl...
--------------------------------------MTTIDKIQRQITENPILLYMKGSPKLPNCGFSAQAVQALSACGERFAYVD-----ILQNPDIRAELPKYANWPTFPQLWVDG-----ELVGGCDILMEMYQR--GELQTLLKETADKYRSQEDQPAAE-------------
>B0GXE3_YERPE_Monothiol_gl...
--------------------------------------MTTIDKIQRQITENPILLYMKGSPKLPNCGFSAQAVQALSACGERFAYVD-----ILQNPDIRAELPKYANWPTFPQLWVDG-----ELVGGCDILMEMYQR--GELQTLLKETADKYRSQEDQPAAE-------------
>B0GHL1_YERPE_Monothiol_gl...
--------------------------------------MTTIDKIQRQITENPILLYMKGSPKLPNCGFSAQAVQALSACGERFAYVD-----ILQNPDIRAELPKYANWPTFPQLWVDG-----ELVGGCDILMEMYQR--GELQTLLKETADKYRSQEDQPAAE-------------
>A9ZZX6_YERPE_Monothiol_gl...
--------------------------------------MTTIDKIQRQITENPILLYMKGSPKLPNCGFSAQAVQALSACGERFAYVD-----ILQNPDIRAELPKYANWPTFPQLWVDG-----ELVGGCDILMEMYQR--GELQTLLKETADKYRSQEDQPAAE-------------
>A9ZAG6_YERPE_Monothiol_gl...
--------------------------------------MTTIDKIQRQITENPILLYMKGSPKLPNCGFSAQAVQALSACGERFAYVD-----ILQNPDIRAELPKYANWPTFPQLWVDG-----ELVGGCDILMEMYQR--GELQTLLKETADKYRSQEDQPAAE-------------
>A9QZB0_YERPE_Monothiol_gl...
--------------------------------------MTTIDKIQRQITENPILLYMKGSPKLPNCGFSAQAVQALSACGERFAYVD-----ILQNPDIRAELPKYANWPTFPQLWVDG-----ELVGGCDILMEMYQR--GELQTLLKETADKYRSQEDQPAAE-------------
>A7FHK5_YERP3_Monothiol_gl...
--------------------------------------MTTIDKIQRQITENPILLYMKGSPKLPNCGFSAQAVQALSACGERFAYVD-----ILQNPDIRAELPKYANWPTFPQLWVDG-----ELVGGCDILMEMYQR--GELQTLLKETADKYRSQEDQPAAE-------------
>A6BQ01_YERPE_Putative_unc...
--------------------------------------MTTIDKIQRQITENPILLYMKGSPKLPNCGFSAQAVQALSACGERFAYVD-----ILQNPDIRAELPKYANWPTFPQLWVDG-----ELVGGCDILMEMYQR--GELQTLLKETADKYRSQEDQPAAE-------------
>A4TIQ7_YERPP_Putative_unc...
--------------------------------------MTTIDKIQRQITENPILLYMKGSPKLPNCGFSAQAVQALSACGERFAYVD-----ILQNPDIRAELPKYANWPTFPQLWVDG-----ELVGGCDILMEMYQR--GELQTLLKETADKYRSQEDQPAAE-------------
>A1JP40_YERE8_Putative_unc...
--------------------------------------MTTIDKIQRQIAENPILLYMKGSPKLPNCGFSAQAVQALSACGERFAYVD-----ILQNPDIRAELPKYANWPTFPQLWVDG-----ELVGGCDILMEMYQR--GELQQLLKETADKYRTEKPAAE---------------
>Q5E6C9_VIBF1_Glutaredoxin...
--------------------------------------METIDKIKQQISENHILLYMKGSPKLPSCGFSSQAAQALMNCGEKFAYVD-----ILQNPDIRAELPAYAQWPTFPQLWVEG-----ELVGGCDIIIEMFQK--GELQPLIKEAAERNAPAAE------------------
>Q1ZRZ9_9VIBR_Putative_unc...
--------------------------------------METIDKIKQQIAENPILLYMKGSPKLPSCGFSSQASQALMGCGEKFAYVD-----ILQNPDIRAELPVYAQWPTFPQLWIEG-----ELIGGCDIILEMFQK--GELQSLIKDAAARRDAASAE-----------------
>A9I2B5_VIBFI_Glutaredoxin...
--------------------------------------METIDKIKQQISENHILLYMKGSPKLPSCGFSSQAAQALMNCGEKFAYVD-----ILQNPDIRAELPAYAQWPTFPQLWVEG-----ELVGGCDIIIEMFQK--GELQPLIKEAAERNAPAAE------------------
>Q8ED84_SHEON_Glutaredoxin...
--------------------------------------METVEKIKQQIGENPIIVYMKGSPKLPSCGFSCQVAQIMINCGEQFAFVD-----ILQHPDIRAELPKYANWPTFPQLWIEG-----ELIGGCDIVVDMYQK--GELQPLIKATAEKYKTAE-------------------
>Q094B7_STIAU_Putative_glu...
---------------------------------------------------------MKGNALFPQCGFSARALQLLQPLG-QVHTVD-----VLADPAIRQGIKDYSNWPTIPQVYING-----EFVGGSDILAEMAER--GELANLVAGTSSGAAQ---------------------
>A4SKQ6_AERS4_Glutaredoxin...
--------------------------------------METIEKIKQQLADNPIILYMKGSPKLPSCGFSAQASQALMSCGEPFAYVD-----ILQNPDIRAELPKFANWPTFPQLWVEG-----ELVGGCDILIEMFQA--GELQTLIKETAAKHKQDDVAAE---------------
>B0BRN1_ACTPJ_Conserved_gl...
-----------------------------------METIDTIEKIKKQIGENPILLYMKGSPKFPSCGFSARAVEAVINCQVPFGYVD-----ILTNPDIRAELPKFANWPTFPQLWVEG-----ELVGGCDIVLEMFQK--GELQTLLKEVAAKHA----------------------
>A5L1H2_9GAMM_Glutaredoxin...
--------------------------------------METIDKIKQQIEENTILLYMKGSPKLPSCGFSSQASQALMACGEKFAYVD-----ILQNPDIRAELPAYAQWPTFPQLWVEG-----ELIGGCDIILEMFQK--GELQPIIKEAAAKVAGDDAE-----------------
>A3Y4A7_9VIBR_Glutaredoxin...
--------------------------------------METIDKIKQQIEENTILLYMKGSPKLPSCGFSSQASQALMACGEKFAYVD-----ILQNPDIRAELPAYAQWPTFPQLWVEG-----ELIGGCDIILEMFQK--GELQPIVKEAAAKVAGDDAE-----------------
>A0KI42_AERHH_Putative_glu...
--------------------------------------METIEKIKQQLAENPIILYMKGSPKLPSCGFSAQASQALMSCGEPFAYVD-----ILQNPDIRAELPKFANWPTFPQLWVEG-----ELVGGCDIMIEMFQA--GELQTLIKETAAKHKQDDAAAE---------------
>Q87A05_XYLFT_Putative_unc...
--------------------------------------MLVMERIQAEIEEHPLVLFMKGTLEFPMCGYSSRATQALLAAGARHLHIVN----VLAEAEIRANLPRFSNWLTFPQLFIHG-----ELIGGCEIILELFES--GDLKRILSEAD--------------------------
>Q47YH1_COLP3_Glutaredoxin...
--------------------------------------MDTIERIKEQISENTILLYMKGSPKLPNCGFSSQASQALISCEEKFAYVD-----ILQNPDIRAELPKYADWPTFPQLWVDG-----ELVGGCDIIMEMFQQ--GELQTLVKAAASKNASAEDSSADA-------------
>A5UCU2_HAEIE_Conserved_gl...
--------------------------------------METLDKIKKQISENPILIYMKGSPKFPSCGFSARASEALMNCKVPFGYVD-----ILQHPDIRAELPTYANWPTFPQLWVDG-----ELIGGCDIILEMYQA--GELQTLLAEVAAKHV----------------------
>A4BI09_9GAMM_Glutaredoxin...
-------------------------------------MSDTLENIKEQISGNDILLYMKGNPNQPMCGFSARAVQAVMSCGERFAYVD-----ILQHPDIRAELPKYANWPTFPQLWIKG-----ELIGGCDIITEMFES--GELQEAIKEAAPSA-----------------------
>A4B3F5_ALTMA_Putative_unc...
--------------------------------MDNTENQSTLDRIKQQIEENPILLYMKGSPKLPSCGFSSQASQALMSCGEPFAYVD-----ILQNPDIRAELPKYANWPTFPQLWVEG-----ELVGGCDIIIEMFQQ--NELQPLIKETAEKFKEEE-------------------
>Q9KQF4_VIBCH_Putative_unc...
--------------------------------------METIDKIKQQIAENPILLYMKGSPKLPSCGFSSQAAQALMACGEKFAYVD-----ILQNPDIRAELPVYAQWPTFPQLWIEG-----ELIGGCDIMLEMFQK--GELQTLVKEAAARSASQE-------------------
>Q87XL7_PSESM_Glutaredoxin...
--------------------------------------MDIIETIKEQIASNTILLYMKGAPNAPQCGFSAKASQALMACGEKFAYVD-----ILQNPEIRANLPKYANWPTFPQLWVAG-----ELVGGSDIITEMMAD--GSLQTLVKEASAAKAE---------------------
>A7MUK1_VIBHB_Putative_unc...
---------------------------------MNEEAMETIDKIKQQISENTILLYMKGSPKLPSCGFSSQAAQALMACGEKFAYVD-----ILQNPDIRAELPKYAQWPTFPQLWVEG-----ELIGGCDIILEMFQK--GELQPLIKEAAARVEGDAE------------------
>A6XX40_VIBCH_Putative_unc...
--------------------------------------METIDKIKQQIAENPILLYMKGSPKLPSCGFSSQAAQALMACGEKFAYVD-----ILQNPDIRAELPVYAQWPTFPQLWIEG-----ELIGGCDIMLEMFQK--GELQILVKEAAARSASQE-------------------
>A5F6L2_VIBC3_Putative_unc...
--------------------------------------METIDKIKQQIAENPILLYMKGSPKLPSCGFSSQAAQALMACGEKFAYVD-----ILQNPDIRAELPVYAQWPTFPQLWIEG-----ELIGGCDIMLEMFQK--GELQTLVKEAAARSASQE-------------------
>A3GTQ5_VIBCH_Putative_unc...
--------------------------------------METIDKIKQQIAENPILLYMKGSPKLPSCGFSSQAAQALMACGEKFAYVD-----ILQNPDIRAELPVYAQWPTFPQLWIEG-----ELIGGCDIMLEMFQK--GELQTLVKEAAARSASQE-------------------
>A2PD62_VIBCH_Putative_unc...
--------------------------------------METIDKIKQQIAENPILLYMKGSPKLPSCGFSSQAAQALMACGEKFAYVD-----ILQNPDIRAELPVYAQWPTFPQLWIEG-----ELIGGCDIMLEMFQK--GELQTLVKEAAARSASQE-------------------
>A1FB11_VIBCH_Putative_unc...
--------------------------------------METIDKIKQQIAENPILLYMKGSPKLPSCGFSSQAAQALMACGEKFAYVD-----ILQNPDIRAELPVYAQWPTFPQLWIEG-----ELIGGCDIMLEMFQK--GELQTLVKEAAARSASQE-------------------
>GLRX4_PASMU_Glutaredoxin-...
--------------------------------------METLDKIKKQISENPILIYMKGSPKFPSCGFSARAVEALMHCKVPFGYVD-----ILQHPDIRAELPAYANWPTFPQLWVDG-----ELVGGCDIILEMFQQ--GELQTLLADVAAKYPQE--------------------
>Q87MW4_VIBPA_Putative_glu...
--------------------------------------METIDKIKQQISENSILLYMKGSPKLPSCGFSSQASQALMACGEKFAYVD-----ILQNPDIRAELPKYAQWPTFPQLWVEG-----ELIGGCDIILEMFQK--GELQPLIKEAAARAEGQAE------------------
>Q3IKP3_PSEHT_Putative_unc...
--------------------------------------METIDKIKQQISENPIILFMKGSPKLPNCGFSSQASQALMSCGEPFAYVD-----ILLNPDIRAELPAYANWPTFPQLWVDG-----ELVGGCDIIIEMFQR--GELQPLITETAAKYKEADAE-----------------
>A4XXM5_PSEMY_Glutaredoxin...
--------------------------------------MDIIETIKEQIANNTVLLYMKGSPNAPQCGFSARAAQVVMGCGEKFAYVD-----ILQNPEIRANLPKYANWPTFPQLWVAG-----ELVGGSDILTEMYEK--GELQTLIKDAVSKAGA---------------------
>A0Y092_9GAMM_Putative_unc...
--------------------------------------METIDKIKQQISENPIILFMKGSPKLPNCGFSSQASQALMSCGEPFAYVD-----ILLNPDIRAELPAYANWPTFPQLWVEG-----ELIGGCDIIIEMFQR--GELQPLITETAAKYKEADAE-----------------
>Q48F08_PSE14_Glutaredoxin...
--------------------------------------MDIIETIKEQIANNTILLYMKGAPNAPQCGFSAKASQALMACGEKFAYVD-----ILQNPEIRANLPKYANWPTFPQLWVAG-----ELVGGSDIITEMMAD--GSLQTLVKEASAAKAE---------------------
>Q4ZPJ4_PSEU2_Glutaredoxin...
--------------------------------------MDIIETIKEQIANNTILLYMKGAPNAPQCGFSAKASQALMACGEKFAYVD-----ILQNPEIRANLPKYANWPTFPQLWVAG-----ELVGGSDIITEMMDD--GSLQTLVKEASAAKAE---------------------
>A6FIU8_9GAMM_Putative_glu...
--------------------------------------METLDKIKQQLAENSIILYMKGSPKLPSCGFSSQASQAVINCGEQFAYVD-----ILQNPDIRAELPKYANWPTFPQLWVDG-----ELVGGCDIIMEMFQQ--GELQPLIAAAAEKAKAE--------------------
>A8T8W0_9VIBR_Putative_glu...
--------------------------------------METIDKIKQQISENTILLYMKGSPKLPSCGFSSQASQALMACGEKFAYVD-----ILQNPDIRAELPIYAQWPTFPQLWVEG-----ELIGGCDIILEMFQK--GELQPLIKEAAARVDGDAE------------------
>GLRX4_BUCAP_Glutaredoxin-...
--------------------------------------MNVIEKIERQIKDNIILIYMKGTPQSPSCGFSAQAVQALSICGEKFAYVD-----ILENLDIRKELPRYANWPTFPQLWIKG-----ELIGGCSIILEMLEN--GELKKIISNAVLNSK----------------------
>Q88NX2_PSEPK_Glutaredoxin...
--------------------------------------MDIIETIKEQIANNTILLYMKGSPNAPQCGFSARASQAVMGCGEKFAYVD-----ILQNPEIRANLPKYANWPTFPQLWVAG-----ELVGGSDIMLEMFEK--GELQTLIKDAAAKAKASEA------------------
>Q4J689_AZOVI_Glutaredoxin...
--------------------------------------MDIIETIKEQIASNGILLYMKGSPNAPQCGFSARAAQALMACGERFAYVD-----ILQNPEIRANLPKYANWPTFPQLWVKG-----ELIGGSDIILELFEK--GELQQIVRGAADKADA---------------------
>A4NAA0_HAEIN_Conserved_gl...
--------------------------------------METLDKIKKQISENSILIYMKGSPKFPSCGFSARASEALMNCKVPFGYVD-----ILQHPDIRAELPTYANWPTFPQLWVEG-----ELIGGCDIILEMYQA--GELQTLLAEVAAKHA----------------------
>A1SXG5_PSYIN_Glutaredoxin...
--------------------------------------METLDKIKSQISENTVLLYMKGSPKLPSCGFSSQASQALMQCGHPFAYVD-----ILQNPDIRAELPKYANWPTFPQLWIAG-----ELVGGCDIIMEMSQQ--GELKPIVEQAVAATATAESE-----------------
>GLRX4_HAEI8_Glutaredoxin-...
--------------------------------------METLDKIKKQISENPILIYMKGSPKLPSCGFSARASEALMHCKVPFGYVD-----ILQHPDIRAELPTYANWPTFPQLWVEG-----ELIGGCDIILEMYQA--GELQTLLAEVAAKHA----------------------
>Q1IE10_PSEE4_Putative_unc...
--------------------------------------MDIIETIKEQIANNTILLYMKGSPNAPQCGFSAKAAQAVMGCGEKFAYVD-----ILQNPEIRANLPKYANWPTFPQLWVAG-----ELVGGSDIMSEMFAN--GELQTLIKEAAAKAKASEA------------------
>A5UIT4_HAEIG_Ferrochelata...
--------------------------------------METLDKIKKQISENPILIYMKGSPKLPSCGFSARASEALMHCKVPFGYVD-----ILQHPDIRAELPTYANWPTFPQLWVEG-----ELIGGCDIILEMYQA--GELQTLLAEVAAKHA----------------------
>A4NY98_HAEIN_Conserved_gl...
--------------------------------------METLDKIKKQISENPILIYMKGSPKLPSCGFSARASEALMHCKVPFGYVD-----ILQHPDIRAELPTYANWPTFPQLWVEG-----ELIGGCDIILEMYQA--GELQTLLAEVAAKHA----------------------
>A4NSJ1_HAEIN_Conserved_gl...
--------------------------------------METLDKIKKQISENPILIYMKGSPKLPSCGFSARASEALMHCKVPFGYVD-----ILQHPDIRAELPTYANWPTFPQLWVEG-----ELIGGCDIILEMYQA--GELQTLLAEVAAKHA----------------------
>A4NLC0_HAEIN_Conserved_gl...
--------------------------------------METLDKIKKQISENPILIYMKGSPKLPSCGFSARASEALMHCKVPFGYVD-----ILQHPDIRAELPTYANWPTFPQLWVEG-----ELIGGCDIILEMYQA--GELQTLLAEVAAKHA----------------------
>A4NFZ0_HAEIN_Conserved_gl...
--------------------------------------METLDKIKKQISENPILIYMKGSPKLPSCGFSARASEALMHCKVPFGYVD-----ILQHPDIRAELPTYANWPTFPQLWVEG-----ELIGGCDIILEMYQA--GELQTLLAEVVAKHA----------------------
>A4N4Z8_HAEIN_Conserved_gl...
--------------------------------------METLDKIKKQISENPILIYMKGSPKLPSCGFSARASEALMHCKVPFGYVD-----ILQHPDIRAELPTYANWPTFPQLWVEG-----ELIGGCDIILEMYQA--GELQTLLAEVAAKHA----------------------
>Q7VR56_BLOFL_Glutaredoxin...
------------------------------------MSNNTVEKIKKQIQANPILLYMKGTPDSAKCGFSAKSAQILHLYVKSFYYID-----VLIDTDIRSVLPTFSNWPTFPQLWLEG-----KLIGGCDIIMDMHQN--GTLKQAIDPIKLKYNLN--------------------
>Q4K742_PSEF5_Glutaredoxin...
--------------------------------------MDIIETIKEQIANNTILLYMKGSPNAPQCGFSAKAAQAVMGCGEKFAYVD-----ILQNPEIRANLPKYANWPTFPQLWVAG-----ELVGGSDIMAEMFAN--GELQSLIKAAAEKAAAKTEA-----------------
>Q492U1_BLOPB_Conserved_pr...
-------------------------------------MNNAIEKIKNQIKENPIVLYMKGTPSAPKCGFSSKAAQILSTYTQSFFYID-----VLIHVDVRNALPIFSNWPTFPQLWIEG-----KLIGGSDIILNMSHS--GTLKTLIDQVKLRHNLN--------------------
>Q3K7J3_PSEPF_Glutaredoxin...
--------------------------------------MDIIETIKEQIANNTILLYMKGSPNAPQCGFSAKAAQAVMGCGEKFAYVD-----ILQNPEIRANLPKYANWPTFPQLWVAG-----ELVGGSDIMAEMFAN--GELQTLVKEASAKAAAAKSQA----------------
>A6VN68_ACTSZ_Glutaredoxin...
--------------------------------------METLDKIKKQIAENPILIYMKGSPKLPACGFSARAVEALMNCQVPFGYVD-----ILQHADIRAELPKFANWPTFPQLWVEG-----ELVGGCDIVLEMFQV--GELQTLLKEVAERHSA---------------------
>GLRX4_HAEIN_Glutaredoxin-...
--------------------------------------METLDKIKKQISENPILIYMKGSPKLPSCGFPARASEALMHCKVPFGYVD-----ILQHPDIRAELPTYANWPTFPQLWVEG-----ELIGGCDIILEMYQA--GELQTLLAEVAAKHA----------------------
>Q65T91_MANSM_Putative_unc...
--------------------------------------METLDKIKKQIAENPILIYMKGSPKLPACGFSARAVEALINCQVPFGYVD-----ILQHADVRAELPKYANWPTFPQLWVEG-----ELIGGCDILLEMYQA--GELQTLLKEVAERHKEQV-------------------
>B0KUF4_PSEPG_Glutaredoxin...
--------------------------------------MDIIDTIKEQIANNTILLYMKGSPNAPQCGFSAKASQAVMGCGEKFAYVD-----ILQNPEIRANLPKYANWPTFPQLWVAG-----ELVGGSDIMLEMFEK--GELQTLIKEAAAKAKAAEA------------------
>A4C5N6_9GAMM_Putative_unc...
--------------------------------------METIDKIKQQISENSILLYMKGSPKLPNCGFSSQASQALMSCGEPFAYVD-----ILLNPDIRAELPHYANWPTFPQLWIEG-----ELIGGCDIIIEMFQR--GELQPLIAEAAARNKPAEEAAE---------------
>A3MYE5_ACTP2_Monothiol_gl...
-----------------------------------METIDTIEKIKKQIGENPILLYMKGSPKFPSCGFSARAGEAVINCQVPFGYVD-----ILTNPDIRAEL--FANWPTFPQLWVEG-----ELVGGCDIVLEMFQK--GELQTLLKEVAAKHA----------------------
>A4MVH5_HAEIN_Conserved_gl...
---------------------------------------------------------MKGSPKLPSCGFSARASEALMHCKVPFGYVD-----ILQHPDIRAELPTYANWPTFPQLWVEG-----ELIGGCDIILEMYQA--GELQTLLAEVAAKHA----------------------
